# Supplementary material for: Increased abundance of secreted hydrolytic enzymes and secondary metabolite gene clusters define the genomes of latent plant pathogens in the Botryosphaeriaceae
Source: BMC Genomics. 2021 Aug 4;22:589. doi: 10.1186/s12864-021-07902-w (PMC8336260; doi:10.1186/s12864-021-07902-w)
Supplement: Supplementary file 1 — Additional file 1. [file 12864_2021_7902_MOESM1_ESM.xlsx]

## Sheet: Abbreviations
Taxonomic abbreviations
Aspergillus nidulans	A.nid
Verruconis gallopava	V.gal
Elsinoe australis	E.aus
Aureobasidium namibiae	A.nam
Aureobasidium subglaciale	A.sub
Acidomyces richmondensis	A.ric
Cercospora berteroae	C.ber
Cercospora beticola	C.bet
Cercospora zeina	C.zei
Pseudocercospora fijiensis	P.fij
Dothistroma septosporum	D.sep
Pseudocercospora eumusae	P.eum
Pseudocercospora musae	P.mus
Ramularia collo-cygni	R.col
Sphaerulina musiva	S.mus
Zymoseptoria tritici	Z.tri
Baudoinia panamericana	B.pan
Paraphaeosphaeria sporulosa	P.spo
Leptosphaeria maculans	L.mac
Periconia macrospinosa	P.mac
Parastagonospora nodorum	P.nod
Corynespora cassiicola	C.cas
Ascochyta rabiei	A.rab
Epicoccum nigrum	E.nig
Clohesyomyces aquaticus	C.aqu
Alternaria alternata	A.alt
Bipolaris maydis	B.may
Bipolaris oryzae	B.ory
Bipolaris sorokiniana	B.sor
Bipolaris zeicola	B.zei
Bipolaris victoriae	B.vic
Exserohilum turcicum	E.tur
Pyrenophora tritici-repentis	P.tri
Stemphylium lycopersici	S.lyc
Hysterium pulicare	H.pul
Rhytidhysteron rufulum	R.ruf
Lepidopterella palustris	L.pal
Cenococcum geophilum	C.geo
Glonium stellatum	G.ste
Coniosporium apollinis	C.apo
Eutiarosporella darliae 2G6	E.dar
Eutiarosporella pseudodarliae V4B6	E.pse
Eutiarosporella tritici-australis 153	E.tri
Diplodia sapinea CBS117911	D.sap1
Diplodia sapinea CBS138184	D.sap2
Diplodia scrobiculata CBS139796	D.scr
Diplodia seriata UCDDS831	D.ser1
Diplodia seriata F98.1	D.ser2
Diplodia corticola CBS112549	D.cor
Lasiodiplodia theobromae CBS164.96	L.the1
Lasiodiplodia theobromae CSS01	L.the2
Lasiodiplodia pseudotheobromae CBS116459	L.pse
Lasiodiplodia gonubiensis CBS115812	L.gon
Botryosphaeria dothidea Botdo1	B.dot
Botryosphaeria kuwatsukai LW030101	B.kuw
Macrophomina phaseolina MS6	M.pha
Neofusicoccum cordaticola CBS123634	N.cor1
Neofusicoccum cordaticola CBS123638	N.cor2
Neofusicoccum kwambonambiense CBS123639	N.kwa1
Neofusicoccum kwambonambiense CBS123642	N.kwa2
Neofusicoccum parvum CMW9080	N.par1
Neofusicoccum parvum CBS123649	N.par2
Neofusicoccum parvum UCRNP2	N.par3
Neofusicoccum ribis CBS115475	N.rib1
Neofusicoccum ribis CBS121.26	N.rib2
Neofusicoccum umdonicola CBS123644	N.umd

## Sheet: Total Cazymes
	A.nid	V.gal	E.aus	A.nam	A.sub	A.ric	C.ber	C.bet	C.zei	P.fij	D.sep	P.eum	P.mus	R.col	S.mus	Z.tri	B.pan	P.spo	L.mac	P.mac	P.nod	C.cas	A.rab	E.nig	C.aqu	A.alt	B.may	B.ory	B.sor	B.zei	B.vic	E.tur	P.tri	S.lyc	H.pul	R.ruf	L.pal	C.geo	G.ste	C.apo	E.dar	E.pse	E.tri	D.sap1	D.sap2	D.scr	D.ser1	D.ser2	D.cor
AA1	8	12	8	11	7	8	13	15	12	13	13	15	12	9	8	8	10	11	5	17	8	17	7	11	19	9	10	10	9	9	9	8	10	9	20	15	14	12	19	6	8	8	8	19	18	17	18	18	15
AA2	2	4	3	5	5	2	3	3	2	3	4	3	3	3	3	3	3	5	4	9	6	9	7	8	8	4	4	4	4	4	4	4	5	4	4	4	3	2	7	4	5	4	4	6	6	6	5	5	6
AA11	2	2	2	2	2	0	3	3	2	2	3	2	2	2	2	3	2	4	3	4	4	5	4	4	3	3	4	3	4	3	3	3	3	3	4	2	4	4	2	2	2	2	3	3	3	3	3	3	2
AA12	0	1	1	1	0	0	1	1	1	1	1	2	0	1	0	1	1	4	3	4	3	4	1	1	6	3	3	3	3	3	3	3	2	3	6	5	1	1	2	1	0	0	0	0	0	0	0	0	0
AA13	2	0	1	0	0	0	0	0	0	0	0	0	0	0	0	0	0	1	1	0	1	1	1	1	1	1	1	1	1	1	1	1	1	1	0	1	0	0	0	0	0	0	0	0	0	0	0	0	0
AA14	0	0	0	0	0	0	0	0	0	0	0	0	0	0	0	0	0	0	0	0	0	0	0	0	0	0	0	0	0	0	0	0	0	0	0	0	0	1	0	0	0	0	0	0	0	0	0	0	0
AA16	1	0	1	1	1	0	1	1	1	1	0	1	0	0	0	0	0	2	1	1	1	2	1	1	2	2	0	0	0	0	0	1	1	1	2	1	0	0	1	0	1	1	1	1	1	1	1	1	1
AA3	24	13	19	25	20	8	27	32	16	21	22	19	29	23	20	20	15	32	19	54	33	49	24	28	34	40	32	29	26	29	29	27	25	27	30	38	15	15	35	7	18	17	17	25	25	21	29	28	25
AA4	2	0	2	1	0	2	1	1	1	1	1	1	1	0	1	0	1	4	1	1	1	3	2	0	3	2	1	1	1	1	1	1	1	1	4	3	0	1	3	1	0	0	0	3	3	3	3	3	2
AA5	0	2	2	1	1	0	6	8	6	2	3	1	1	1	1	1	2	5	5	4	5	8	1	4	5	5	5	6	4	5	5	4	5	5	4	4	4	5	4	2	3	2	3	3	3	3	3	3	3
AA6	1	1	1	1	1	1	1	1	1	1	1	1	0	1	1	1	1	1	0	1	1	1	1	1	1	1	1	1	1	1	1	1	1	1	1	1	1	1	1	1	1	1	1	1	1	1	1	1	1
AA7	2	3	0	1	1	0	3	1	3	2	4	2	2	0	0	0	0	6	4	7	4	7	4	4	4	8	3	4	3	3	4	4	3	9	5	3	1	2	4	2	3	2	2	2	2	2	5	5	4
AA8	1	0	3	3	3	1	1	1	1	1	1	1	0	1	1	0	0	7	3	6	5	5	4	3	5	4	4	4	4	4	5	4	3	4	4	6	0	1	4	0	2	2	2	2	2	2	3	3	2
AA9	9	1	8	5	4	2	2	3	2	3	2	2	5	2	2	2	1	27	18	28	21	33	21	21	23	27	20	20	19	20	20	23	23	22	16	19	2	3	14	2	11	11	11	10	12	10	12	12	11
CBM10	1	0	0	2	3	1	0	0	0	0	1	0	0	1	0	0	0	1	2	2	1	1	2	0	3	3	2	2	2	3	3	2	1	2	0	1	0	0	2	0	0	0	0	1	1	0	1	1	1
CBM12	2	1	1	0	1	0	0	0	0	1	1	1	0	2	1	1	0	2	0	2	1	2	1	4	1	2	0	0	2	1	2	0	0	1	2	2	2	1	2	0	0	0	1	1	1	1	2	2	1
CBM13	8	3	8	6	5	4	7	10	2	4	3	6	4	5	4	4	1	12	5	11	5	15	10	7	10	10	6	8	7	7	7	5	4	6	2	8	0	0	2	0	6	7	7	7	6	7	7	7	5
CBM14	0	1	1	1	1	1	3	2	1	2	2	3	3	2	1	1	0	1	1	1	1	1	2	2	1	2	2	0	1	1	1	2	1	2	1	1	2	1	1	0	0	0	1	1	1	1	1	1	1
CBM16	1	1	0	0	0	0	0	0	0	1	1	1	0	0	1	1	0	0	0	0	0	0	0	1	0	0	0	0	0	0	0	0	0	0	0	0	1	0	0	0	0	0	0	0	0	0	0	0	0
CBM18	17	3	9	7	9	2	4	4	4	3	3	3	3	6	3	4	3	17	15	23	22	15	9	17	16	20	21	19	21	20	22	15	16	15	11	18	13	10	11	7	12	11	12	9	9	9	14	12	11
CBM19	2	0	1	0	1	1	1	1	1	0	1	1	0	1	2	2	0	1	1	1	0	2	0	0	0	0	0	0	0	0	0	0	0	0	1	1	2	2	2	0	1	0	1	1	0	0	1	1	2
CBM1	42	7	36	32	30	19	22	23	20	15	19	16	15	17	13	13	15	62	38	57	52	63	47	56	70	52	48	47	45	48	47	44	37	44	45	49	8	11	54	6	42	40	42	34	36	33	41	42	40
CBM20	11	3	6	6	6	5	7	7	6	8	7	8	7	9	11	9	3	10	5	5	5	7	5	5	8	4	4	4	4	4	4	4	4	4	5	6	7	4	5	5	5	5	5	5	5	4	4	5	5
CBM21	1	4	2	2	2	2	1	2	1	2	1	2	2	2	2	1	2	1	1	1	1	1	1	1	1	1	1	1	1	1	1	1	1	1	1	1	1	1	1	1	1	1	1	1	1	1	1	1	1
CBM22	0	0	4	4	4	1	1	1	0	0	0	0	2	2	0	0	1	2	1	3	1	2	2	3	4	2	2	2	2	2	2	1	1	1	1	2	0	0	3	0	2	2	2	1	1	0	1	1	0
CBM24	4	0	0	1	1	1	1	1	1	1	0	1	1	0	1	0	0	2	1	2	0	1	1	1	1	0	0	0	0	0	0	0	0	0	1	1	2	2	2	2	2	2	2	2	2	2	2	2	2
CBM25	0	0	0	0	0	0	0	0	0	0	0	0	0	0	0	0	0	1	0	0	0	0	0	0	0	0	0	0	0	0	0	0	0	0	0	0	0	0	0	0	0	0	0	0	0	0	0	0	0
CBM26	0	0	0	0	0	0	0	0	0	0	0	0	0	0	0	0	0	1	0	0	0	0	0	0	0	0	0	0	0	0	0	0	0	0	0	0	0	0	0	0	0	0	0	0	0	0	0	0	0
CBM27	4	0	0	0	0	1	0	0	0	1	1	1	1	0	0	0	1	1	2	0	0	1	1	1	1	2	1	1	1	1	1	0	0	2	1	1	0	0	1	0	0	0	0	0	1	1	1	1	1
CBM2	6	2	5	6	5	2	2	3	1	0	0	0	1	3	0	1	2	13	8	19	15	12	10	13	21	12	15	16	13	10	12	11	8	9	5	8	1	0	9	0	3	3	4	5	5	3	6	5	6
CBM30	0	0	0	0	0	0	0	0	0	0	0	0	0	0	0	0	1	0	0	0	0	0	0	0	0	0	0	0	0	0	0	0	0	0	0	0	0	0	0	0	0	0	0	0	0	0	0	0	0
CBM32	4	2	4	1	1	2	6	8	5	2	2	2	1	1	3	2	1	5	4	5	5	5	4	3	4	4	5	5	3	4	4	3	4	4	3	5	1	2	5	1	0	0	0	0	0	1	1	1	2
CBM35	4	3	3	3	2	2	4	5	2	2	1	3	2	2	1	2	0	8	5	8	4	9	7	7	7	7	7	7	7	7	7	8	7	7	5	6	0	2	5	2	3	3	4	4	4	4	4	4	4
CBM36	1	0	0	0	0	0	0	1	1	0	0	1	1	0	0	1	0	0	0	1	1	1	0	0	2	2	0	1	0	0	0	0	1	1	0	1	0	0	1	0	0	0	3	0	1	1	1	1	1
CBM38	1	0	0	0	0	0	0	0	0	0	0	0	0	0	0	0	0	0	1	1	0	1	1	0	0	1	0	0	1	0	0	0	0	1	0	1	0	0	0	1	1	1	1	1	1	1	1	1	0
CBM39	0	0	0	0	0	0	0	0	0	0	0	0	0	0	0	0	0	0	0	0	0	0	0	0	0	0	0	0	0	0	0	0	0	0	0	0	0	0	0	0	0	0	0	0	0	0	0	0	0
CBM3	3	0	1	0	2	0	0	0	0	0	0	0	0	0	0	0	0	3	2	3	1	2	2	2	1	2	2	2	2	2	2	1	1	2	1	1	0	0	1	0	0	0	0	0	0	0	0	0	0
CBM42	2	1	1	2	1	3	2	2	2	2	2	2	2	2	2	1	0	2	1	4	3	2	2	2	2	2	2	2	2	2	2	2	2	2	1	1	0	0	0	0	1	1	1	0	0	1	1	1	1
CBM43	4	4	2	4	2	3	3	3	3	3	2	3	3	3	2	2	1	3	2	3	2	3	2	1	2	2	3	2	3	3	3	3	2	2	3	2	2	2	2	2	3	3	3	3	3	3	3	3	3
CBM46	1	0	1	0	0	0	0	0	0	0	0	0	0	0	0	0	0	1	1	1	1	1	1	1	0	1	1	1	1	1	1	1	1	1	1	1	0	1	1	0	1	1	1	1	1	1	1	1	1
CBM48	2	2	1	1	1	1	2	2	2	2	2	2	2	2	2	2	1	2	2	2	2	2	2	2	2	2	2	2	2	2	2	2	2	2	1	1	2	2	2	1	1	1	1	1	1	1	1	2	1
CBM4	0	0	2	1	0	1	1	1	0	0	0	1	1	0	0	0	1	0	0	0	0	0	0	0	0	0	0	0	0	0	0	0	0	0	0	0	1	0	0	0	0	0	0	0	0	0	0	0	0
CBM50	3	0	1	0	0	0	1	1	2	1	0	2	0	2	0	2	0	2	0	5	0	0	0	2	0	1	1	0	1	1	1	1	0	0	0	1	1	0	0	0	0	0	1	0	0	0	0	0	0
CBM51	3	2	2	2	2	3	3	3	1	2	0	2	2	1	1	1	0	2	2	5	0	3	1	1	5	2	2	2	2	2	2	2	2	2	2	3	1	1	2	2	3	3	2	1	1	1	1	1	1
CBM52	0	0	0	0	0	0	0	0	0	0	0	0	0	0	0	0	0	0	0	0	0	0	0	0	0	0	0	0	0	0	0	0	0	0	0	0	0	0	1	0	0	0	0	0	0	0	0	0	0
CBM54	0	0	2	0	0	0	0	0	0	0	0	0	0	0	0	0	1	0	0	1	0	1	1	0	2	1	1	1	0	0	0	0	0	0	1	1	2	1	1	0	0	0	0	0	0	0	0	0	0
CBM55	0	1	0	0	0	0	0	0	0	0	0	0	0	0	0	0	0	0	0	0	0	0	1	1	0	0	0	0	0	0	0	0	0	0	2	1	2	2	1	0	0	0	1	0	0	0	1	1	0
CBM56	0	0	0	0	0	0	1	1	0	0	1	0	0	1	1	1	0	0	0	1	0	1	0	0	0	0	0	0	0	0	0	0	0	0	0	0	0	0	0	0	0	0	0	0	0	0	0	0	0
CBM57	0	0	0	0	0	0	0	0	0	0	0	0	0	0	0	0	0	0	0	0	0	0	0	0	0	0	0	0	0	0	0	0	0	2	0	0	0	0	0	0	0	0	0	0	0	0	0	0	0
CBM5	4	1	2	0	2	1	0	0	0	1	1	1	0	2	2	1	0	2	0	4	1	2	1	4	4	1	0	0	1	0	0	0	0	2	2	2	3	1	2	0	0	0	1	0	0	0	2	3	0
CBM60	2	0	0	2	2	0	0	1	1	0	0	0	0	1	0	1	0	2	1	3	3	2	2	1	4	3	3	3	3	3	3	3	2	3	1	1	0	0	1	0	2	1	3	0	1	1	1	1	1
CBM61	0	0	0	0	0	0	0	0	0	0	0	0	0	0	0	0	0	0	0	0	0	1	0	0	0	0	0	0	0	0	0	0	0	0	0	0	0	0	0	0	0	0	0	0	0	0	0	0	0
CBM63	1	0	0	0	0	1	0	0	0	0	1	0	0	0	1	1	0	1	1	1	1	0	1	1	1	1	1	1	1	1	1	1	1	1	1	1	1	1	1	0	1	1	1	2	1	2	2	2	2
CBM66	1	0	0	0	0	0	0	0	0	0	0	0	0	0	0	0	0	1	1	1	0	0	0	0	0	0	0	0	0	0	0	0	0	0	0	0	0	0	0	0	0	0	0	0	0	0	0	0	0
CBM67	8	2	6	5	4	4	3	3	2	7	1	13	9	2	3	4	3	3	2	5	5	8	2	3	4	3	2	2	3	2	2	3	3	4	1	2	0	0	2	2	2	2	2	0	0	1	2	2	1
CBM6	6	1	6	6	5	5	8	8	7	5	4	3	6	7	7	5	5	8	4	9	6	17	6	4	11	9	9	7	7	7	7	7	7	5	6	6	4	6	8	3	7	7	8	5	6	6	6	6	8
CBM71	0	0	0	0	0	0	0	0	0	0	0	0	0	0	0	0	0	0	0	1	0	0	0	0	0	0	0	0	0	0	0	0	0	0	0	0	0	0	0	0	0	0	0	0	0	0	0	0	0
CBM73	0	1	0	0	0	0	0	0	0	0	0	0	0	0	0	0	0	0	0	0	0	1	0	0	0	0	0	0	0	0	0	0	0	0	0	0	0	0	0	0	0	0	0	0	0	0	0	0	0
CBM87	1	0	1	1	1	0	1	1	1	0	0	0	0	0	0	0	0	2	1	2	1	2	0	0	2	1	1	1	1	1	1	1	1	1	2	3	1	0	1	1	0	0	0	0	0	0	0	0	0
CBM9	0	0	1	2	2	1	1	1	0	0	0	0	1	0	0	0	2	1	0	1	1	2	1	2	2	2	1	1	1	1	1	0	0	1	1	3	0	0	2	0	2	2	2	1	1	0	1	1	0
CE12	2	0	3	2	2	0	2	2	1	2	1	2	4	0	1	0	0	3	3	2	3	3	4	3	2	3	3	3	3	3	3	2	3	3	2	2	0	1	2	1	2	2	2	4	4	4	4	4	4
CE15	0	0	1	1	0	1	0	0	0	0	0	0	0	0	0	0	1	2	2	1	1	3	1	0	2	2	1	1	1	1	1	1	1	2	2	3	0	0	2	0	1	1	1	1	1	0	1	1	1
CE16	4	0	3	4	4	2	1	1	1	3	2	1	1	1	1	2	1	3	3	2	2	4	3	3	2	3	3	3	3	3	3	3	3	3	4	4	1	3	4	1	2	2	3	3	3	3	3	3	3
CE18	1	0	1	1	1	0	1	1	1	0	0	0	0	0	0	0	0	2	1	2	1	2	0	0	2	1	1	1	1	1	1	1	1	1	2	3	1	0	1	1	0	0	0	0	0	0	0	0	0
CE1	2	0	0	1	1	0	0	0	0	0	0	0	0	0	0	1	1	8	3	12	8	4	2	4	15	4	4	4	3	3	4	3	1	4	5	2	0	0	5	0	1	1	1	1	1	1	1	1	2
CE2	2	0	2	1	1	0	0	0	0	1	1	1	1	0	0	0	0	1	1	2	1	1	2	1	1	1	0	0	0	0	0	0	1	1	1	1	0	1	1	0	0	0	0	1	1	1	1	1	1
CE3	6	1	0	0	0	1	4	4	2	2	2	3	8	4	3	2	0	1	2	3	0	1	0	1	3	1	1	0	0	0	0	1	2	0	0	17	0	0	2	0	0	0	0	0	0	0	0	0	0
CE4	5	1	1	5	6	3	1	1	2	0	0	1	1	3	3	6	2	7	7	8	10	6	3	5	5	10	9	8	8	8	8	9	8	8	3	5	2	1	2	2	5	4	7	2	4	4	5	5	5
CE5	4	4	10	9	8	2	6	6	4	3	0	6	2	4	2	5	3	7	8	7	8	6	10	11	7	8	8	8	9	9	8	7	7	10	2	1	1	0	2	2	6	6	6	6	5	4	6	7	7
CE8	3	1	6	3	4	3	1	1	1	1	2	1	1	1	0	1	1	5	3	1	4	6	3	5	1	5	3	3	4	3	3	4	3	5	3	4	2	2	2	0	2	1	2	6	6	5	6	6	6
CE9	1	2	1	2	2	2	2	2	2	2	1	2	1	2	1	0	2	2	2	2	2	2	2	2	2	2	2	2	2	2	2	2	2	2	2	2	2	2	2	2	2	2	2	2	2	1	2	2	2
GH105	4	2	3	1	1	1	3	3	2	4	2	4	4	4	3	2	0	2	3	3	2	4	4	2	2	3	3	3	3	3	3	3	3	2	3	2	0	0	2	1	2	2	2	3	3	4	4	4	4
GH106	0	0	0	0	1	0	1	2	0	0	0	1	1	0	0	0	0	2	0	1	0	1	0	1	1	0	1	1	1	1	1	0	0	0	2	3	0	0	1	1	1	0	0	1	1	0	3	3	2
GH10	3	0	5	3	3	3	4	4	3	1	0	1	2	4	0	2	4	5	3	6	7	5	5	6	6	7	5	5	5	6	6	5	4	4	3	4	0	0	5	0	4	4	4	2	2	1	2	2	3
GH114	2	0	4	1	1	0	1	2	1	0	1	1	1	1	0	1	0	4	2	4	2	3	0	0	3	2	1	1	1	1	1	1	2	1	8	3	2	0	3	1	0	0	0	0	0	0	0	0	0
GH115	1	2	1	1	1	0	1	1	1	3	0	2	2	1	0	1	1	2	2	2	2	3	1	2	2	3	2	2	2	2	2	1	1	1	3	4	0	1	2	0	1	1	1	2	2	2	2	2	1
GH11	2	0	2	4	3	3	2	4	3	0	2	1	1	2	1	1	2	5	2	9	4	4	3	2	8	4	5	5	5	5	5	5	3	4	4	2	0	0	2	0	2	2	3	1	2	2	2	2	2
GH125	1	2	2	2	2	2	3	3	3	3	2	3	6	3	4	3	2	3	3	3	3	3	3	3	3	3	3	3	3	3	3	3	3	3	3	3	2	2	2	1	3	3	3	2	2	2	2	2	2
GH127	1	0	1	1	1	3	1	1	0	1	0	3	1	0	0	1	0	0	0	0	0	0	0	0	0	0	0	0	0	0	0	1	0	1	2	1	0	0	1	0	1	1	1	0	0	0	0	0	0
GH128	2	3	1	2	1	2	1	2	1	1	2	2	2	4	2	4	2	2	3	2	2	2	2	2	3	3	3	3	3	3	3	3	3	3	1	0	1	1	2	2	1	1	1	1	1	1	1	1	1
GH12	1	0	2	1	2	3	2	1	2	2	2	2	3	2	2	1	1	3	3	4	3	2	2	2	2	4	3	3	3	3	3	3	2	3	1	2	0	1	2	0	2	2	2	3	3	3	3	3	3
GH130	0	0	0	0	0	0	1	1	1	0	0	0	0	0	0	0	0	0	0	0	0	0	0	0	0	0	0	0	0	0	0	0	0	0	0	0	0	0	0	1	0	0	0	0	0	0	0	0	0
GH131	1	0	2	1	1	1	1	1	1	1	1	1	1	1	1	1	0	3	3	3	3	3	3	3	3	4	3	3	3	3	3	3	4	3	3	2	0	1	2	0	3	3	3	3	2	2	3	3	3
GH132	2	1	1	1	1	1	1	1	1	1	1	1	1	1	1	1	1	1	1	1	1	1	1	1	1	1	1	1	1	1	1	1	1	1	1	1	1	1	1	1	1	1	1	1	1	1	1	1	1
GH133	1	1	1	1	1	1	1	1	1	1	1	1	1	1	1	1	1	1	1	1	1	1	1	1	1	1	1	1	1	1	1	1	1	1	1	1	1	1	1	1	1	1	1	1	1	1	1	1	1
GH134	4	0	0	1	0	0	0	0	0	0	0	0	0	0	0	0	0	1	1	0	0	1	0	1	1	0	0	0	0	0	0	0	0	1	1	0	0	0	0	1	0	0	0	0	0	0	0	0	0
GH135	3	0	1	1	1	1	1	2	1	0	2	1	0	0	0	0	0	3	3	3	3	3	1	0	5	2	2	2	1	2	2	2	2	1	3	4	1	0	1	1	0	0	0	1	1	1	1	1	0
GH139	0	0	0	0	0	1	1	1	0	0	0	0	0	0	0	0	0	0	0	1	1	0	0	0	1	0	0	0	0	0	0	0	0	0	0	0	0	0	0	0	0	0	0	0	0	0	0	0	0
GH13	13	7	9	16	14	8	15	16	14	13	13	15	12	15	13	14	8	11	7	11	7	9	6	7	12	7	7	8	7	7	7	7	7	7	10	10	11	12	9	12	9	9	9	8	8	8	9	10	9
GH141	0	0	0	0	0	1	0	1	0	0	0	0	0	0	0	0	0	1	1	1	1	0	0	0	1	0	1	1	1	0	0	0	1	0	0	0	0	0	0	0	0	0	0	0	0	0	0	0	0
GH142	1	0	1	1	1	1	1	1	1	1	0	0	1	2	1	1	1	0	0	0	1	0	1	1	0	1	0	1	1	1	1	1	1	1	0	0	0	0	1	0	0	0	0	0	0	0	0	0	0
GH145	0	0	0	0	0	1	0	0	0	0	0	0	0	0	0	0	0	1	1	1	1	1	1	1	0	1	1	1	1	1	1	1	1	1	0	0	0	1	1	0	1	1	1	1	1	0	1	1	1
GH146	0	0	1	0	0	1	0	0	0	0	0	0	0	0	0	0	0	2	1	2	1	2	1	2	1	0	0	1	1	1	1	0	0	0	0	0	0	0	0	0	1	1	1	1	1	1	1	1	1
GH151	0	0	0	0	0	0	0	0	0	0	0	0	0	0	0	0	0	0	0	0	0	1	0	0	0	0	0	0	0	0	0	0	0	0	0	0	0	0	0	0	0	0	0	0	0	0	0	0	0
GH152	0	1	1	1	1	1	1	1	1	0	0	1	1	1	1	1	1	2	1	2	2	1	2	2	2	2	1	1	2	1	1	1	2	2	2	2	2	2	2	2	1	1	1	1	1	1	1	1	1
GH154	4	0	1	2	1	2	1	2	1	1	0	0	1	0	0	1	1	3	2	2	2	3	2	2	1	3	2	2	2	2	2	2	1	2	1	3	0	1	1	1	1	1	1	1	1	1	1	1	1
GH15	2	3	2	3	3	2	2	2	1	2	2	1	2	2	3	1	1	4	3	4	3	2	3	3	3	2	2	2	2	2	2	2	2	2	3	4	3	2	4	4	2	2	2	2	2	2	2	2	2
GH162	0	0	0	0	0	0	0	0	0	0	0	1	0	0	0	0	0	0	0	0	0	1	0	0	0	0	0	0	0	0	0	0	0	0	0	0	0	0	0	0	0	0	0	0	0	0	0	0	0
GH16	13	6	10	10	10	9	10	11	11	12	12	11	15	11	10	13	9	13	16	13	14	18	14	13	15	15	14	14	14	14	14	14	13	14	12	10	13	12	16	6	7	7	7	8	8	8	8	8	9
GH17	5	6	3	4	5	3	5	5	5	6	7	7	7	7	6	7	4	4	7	3	4	5	7	7	5	8	5	5	6	5	5	6	6	5	5	3	5	4	4	7	6	6	6	5	5	5	6	6	7
GH18	18	4	7	5	7	5	7	7	7	7	5	9	4	10	6	8	3	11	9	18	12	12	7	14	12	13	16	11	16	14	16	8	9	10	8	14	11	8	8	4	7	6	7	6	4	4	9	7	6
GH1	3	1	3	6	6	4	2	3	3	4	2	6	4	4	0	2	3	6	3	4	2	4	4	2	2	3	3	3	3	3	3	3	3	3	3	3	2	2	5	1	3	3	3	3	3	4	4	4	4
GH20	2	0	1	1	1	2	1	1	1	2	1	2	2	2	2	1	1	5	2	5	3	4	3	3	4	3	3	3	3	3	3	2	3	3	5	4	3	2	2	1	2	2	2	3	3	3	3	3	3
GH24	1	0	0	0	0	0	0	0	0	0	0	0	0	0	0	0	0	0	0	0	0	0	0	0	0	0	0	0	0	0	0	0	0	0	0	0	0	0	0	0	0	0	0	0	0	0	0	0	0
GH25	3	0	0	0	0	1	0	0	0	1	1	1	0	0	0	0	0	1	0	0	0	0	0	0	1	0	0	0	0	0	0	0	0	0	0	0	1	1	1	0	0	0	0	0	0	0	0	0	0
GH26	3	0	0	0	0	0	0	0	0	0	0	0	0	0	0	0	0	1	1	1	0	1	1	1	0	1	1	1	1	1	1	1	0	1	0	0	0	0	0	0	0	0	0	0	0	0	0	0	0
GH27	2	2	2	4	1	6	3	3	2	1	2	2	1	1	1	1	1	7	4	12	4	5	3	6	9	4	4	4	4	4	4	5	4	5	4	4	1	2	6	2	2	2	3	2	2	3	3	3	3
GH28	9	3	8	9	10	10	5	5	4	5	4	3	5	3	5	2	6	15	6	6	4	12	11	6	4	8	3	4	4	4	4	6	6	6	6	7	4	3	11	0	4	4	4	8	7	8	10	9	10
GH29	0	0	0	1	2	1	2	3	2	1	1	1	1	1	3	1	0	4	1	3	0	2	1	1	3	0	1	1	1	1	1	1	0	0	1	1	0	1	1	0	0	0	0	2	2	2	1	1	2
GH2	10	3	4	3	3	7	6	6	5	7	4	7	9	4	4	8	5	11	7	13	12	14	9	8	13	8	7	7	8	7	7	8	9	9	7	9	3	5	7	3	5	5	7	4	4	5	6	6	5
GH30	0	0	0	1	1	2	2	2	1	1	2	1	2	1	2	1	3	5	2	1	2	2	0	0	4	3	2	2	2	3	3	2	2	2	3	3	0	0	2	0	1	1	1	0	0	0	0	0	0
GH31	10	6	7	7	8	10	8	8	8	9	8	9	6	9	9	7	6	9	8	9	10	10	8	10	8	10	9	10	9	10	9	8	8	9	9	10	7	7	8	5	9	9	9	9	9	9	9	9	8
GH32	2	1	3	5	5	1	3	3	2	4	2	4	3	4	2	4	2	5	2	4	4	2	3	3	3	3	3	3	5	3	3	2	3	3	1	2	0	1	1	4	3	4	4	2	3	3	4	4	4
GH33	1	1	0	0	0	0	1	1	0	1	0	1	1	0	0	0	0	1	0	0	0	1	0	0	1	0	1	1	1	1	1	1	0	0	0	1	0	0	0	0	0	0	0	0	0	0	0	0	0
GH35	3	1	3	4	4	7	1	2	1	3	1	8	3	1	1	2	3	8	4	2	4	7	4	4	3	6	4	4	4	4	4	4	4	6	5	5	0	1	5	1	3	3	3	4	4	4	4	4	4
GH36	4	2	1	2	2	2	2	2	2	2	2	2	2	2	2	2	2	2	2	3	2	2	2	2	2	2	2	2	2	2	2	2	2	2	1	1	1	1	1	1	1	1	1	1	1	1	1	1	1
GH37	1	2	1	1	1	1	2	2	2	2	1	3	1	1	1	2	1	2	2	2	2	3	2	2	2	2	2	2	2	2	2	2	2	2	2	2	1	1	1	2	2	2	2	2	2	2	2	2	2
GH38	1	1	1	1	1	2	1	1	1	1	1	1	1	1	1	1	1	1	1	1	1	1	1	1	1	1	1	1	1	1	1	1	1	1	1	1	1	1	1	1	1	1	1	1	1	1	1	1	1
GH39	1	0	0	0	0	2	1	1	1	0	0	0	1	1	0	1	0	1	1	1	1	1	0	0	2	0	1	1	1	1	1	1	0	0	2	1	0	0	1	0	0	0	0	0	0	0	0	0	0
GH3	20	10	15	19	20	11	18	16	14	15	11	20	15	14	10	16	8	21	13	21	16	28	12	15	15	18	17	14	15	16	15	14	12	15	15	17	6	10	11	12	18	18	18	21	21	19	21	22	18
GH42	0	0	0	0	1	0	1	1	0	1	1	1	1	0	1	0	0	0	0	0	0	0	0	0	0	0	0	0	0	0	0	0	0	0	0	0	0	0	0	0	0	0	0	0	0	0	0	0	0
GH43	16	7	13	16	18	3	12	11	8	7	4	10	5	8	6	9	2	21	11	16	13	27	16	18	13	18	14	14	14	16	17	12	14	17	9	14	1	1	6	2	8	8	8	12	10	11	16	16	12
GH45	1	0	1	1	1	1	0	0	0	0	1	0	0	1	0	1	0	2	2	1	2	2	2	2	3	3	3	3	3	3	3	2	3	2	2	1	1	0	2	0	1	1	1	1	1	1	1	2	1
GH47	7	11	7	7	7	10	9	9	7	11	8	9	11	8	9	8	9	9	8	10	9	11	10	11	12	10	10	9	9	9	9	9	11	11	12	11	9	9	9	5	8	8	7	12	12	11	11	11	11
GH49	0	0	0	1	1	0	0	0	0	0	0	0	0	0	0	0	0	0	0	0	0	0	0	0	0	0	0	0	0	0	0	0	0	0	0	0	0	0	0	0	0	0	0	0	0	0	0	0	0
GH51	3	1	4	3	3	3	2	2	2	3	1	4	3	2	2	3	3	3	3	2	2	4	2	3	3	2	2	2	2	2	2	2	2	2	4	4	2	1	4	2	3	3	3	4	4	4	4	4	4
GH53	1	0	1	2	2	1	1	1	1	2	1	1	1	1	2	2	0	1	1	1	1	2	1	1	1	1	1	1	1	1	1	1	1	1	1	1	0	1	0	0	1	1	1	2	2	2	2	2	2
GH54	1	0	1	2	1	2	1	1	1	1	1	1	1	1	1	1	0	1	0	2	1	1	1	1	1	1	1	1	1	1	1	1	1	1	0	0	0	0	0	0	0	0	0	0	0	0	0	0	0
GH55	6	2	4	5	2	2	5	5	4	4	4	3	7	6	2	3	3	4	3	2	3	4	3	3	4	5	3	3	3	4	4	3	4	4	2	2	3	6	4	3	4	3	3	3	4	3	4	4	4
GH5	16	7	19	21	21	14	14	14	12	10	9	13	14	15	7	10	15	19	12	14	18	18	20	16	16	19	16	14	14	13	14	12	12	17	16	15	8	7	19	7	12	12	13	14	15	16	16	16	15
GH62	2	0	2	1	1	0	1	1	1	1	1	1	1	1	0	1	1	2	1	3	3	1	2	2	2	2	2	2	2	2	2	2	2	2	0	1	0	0	0	0	1	1	1	1	1	1	1	1	0
GH63	2	1	1	1	1	1	1	1	1	1	1	4	2	1	1	1	1	2	1	2	2	3	1	3	2	2	2	2	2	2	2	3	2	2	3	2	2	2	2	1	1	1	1	2	2	2	2	2	1
GH64	0	4	3	2	3	5	4	4	4	4	5	2	3	4	5	4	3	1	1	1	1	1	2	1	1	1	1	1	1	1	1	1	1	1	1	1	1	0	1	2	1	1	1	2	2	1	1	1	1
GH65	1	1	1	1	1	1	1	1	1	1	1	1	1	1	1	1	1	1	1	0	1	0	1	1	1	1	1	1	1	1	1	1	1	1	1	1	1	1	2	0	0	0	0	0	0	0	0	0	0
GH67	1	0	1	1	1	1	1	1	1	1	1	1	2	1	0	0	1	1	1	0	1	1	0	1	1	1	1	1	1	1	1	1	1	1	1	1	0	0	1	0	0	0	0	0	0	0	0	0	0
GH6	2	0	2	1	2	1	0	0	0	0	0	0	0	0	0	0	1	3	3	4	4	2	3	3	2	3	3	3	3	3	3	3	3	3	2	2	0	1	2	0	1	1	1	1	1	1	1	1	1
GH71	5	0	1	2	2	2	2	2	3	3	1	2	2	2	2	1	1	3	1	1	0	2	2	1	2	0	0	0	0	0	0	0	0	0	1	2	2	2	3	2	7	6	5	4	4	6	7	6	7
GH72	5	5	3	6	5	6	6	6	6	7	5	7	5	7	5	5	4	6	6	6	6	7	6	5	5	6	6	6	6	6	6	6	5	6	5	5	4	4	5	4	5	5	5	5	5	5	5	5	5
GH74	2	0	0	0	0	1	0	0	0	0	0	0	0	0	0	0	0	0	0	0	0	0	0	0	0	0	0	0	0	0	0	0	0	0	0	0	0	0	0	0	0	0	0	0	0	0	0	0	0
GH75	2	0	0	0	0	0	0	0	0	0	1	1	0	1	0	1	0	0	0	0	0	0	0	0	0	0	0	0	0	0	0	0	0	0	0	0	0	1	1	0	0	0	0	0	0	0	0	0	0
GH76	6	6	4	8	8	10	9	9	9	7	7	8	8	8	6	6	7	7	6	6	6	7	7	7	6	8	7	7	6	7	7	8	6	8	7	7	7	6	7	4	6	6	7	8	7	8	8	8	8
GH78	8	5	10	11	8	8	1	2	1	7	1	9	9	2	2	2	3	6	1	3	3	9	4	4	4	7	3	5	5	3	4	4	4	5	5	2	1	1	5	7	1	1	1	3	4	3	4	4	3
GH79	1	1	5	3	4	1	3	3	2	3	3	5	4	3	2	3	1	3	1	2	1	3	2	1	3	3	3	3	3	3	3	2	3	3	3	3	2	2	3	3	2	2	2	2	2	2	2	2	2
GH7	3	0	2	2	1	2	1	1	1	1	1	1	1	0	0	1	2	7	3	5	5	6	3	3	9	4	6	6	6	6	6	4	3	4	4	4	0	1	5	0	2	2	2	2	2	2	2	2	2
GH81	1	2	1	1	1	1	1	1	1	1	1	1	1	1	1	1	1	2	2	2	2	2	2	2	2	2	2	2	2	2	2	2	2	2	2	2	2	2	2	1	1	1	1	1	1	1	1	1	1
GH85	0	0	0	0	0	0	0	1	1	0	0	0	0	1	0	1	0	1	1	1	1	1	1	1	1	1	1	1	1	1	1	1	1	1	1	1	0	1	1	1	0	0	0	0	0	0	0	0	0
GH88	2	1	1	1	0	3	1	2	0	0	0	0	1	0	0	0	0	3	1	1	1	3	1	1	0	2	1	1	1	1	1	1	1	1	0	3	0	0	0	1	0	0	0	0	0	0	1	1	0
GH89	0	0	0	0	0	1	0	0	0	1	0	1	2	0	1	0	1	1	0	1	0	1	0	0	1	0	0	0	0	0	0	0	0	0	1	1	0	0	1	0	0	0	0	0	0	0	0	0	0
GH92	5	3	2	1	1	5	7	7	6	7	7	7	5	8	5	7	3	7	6	8	7	6	3	5	5	5	5	5	4	4	5	4	5	6	6	5	4	3	4	1	4	5	4	5	5	5	5	5	4
GH93	2	0	1	2	2	1	0	0	0	1	1	3	1	0	1	1	2	2	2	3	2	2	1	2	4	2	2	2	2	2	3	2	2	2	1	1	1	0	1	0	1	1	1	1	1	1	1	1	1
GH94	0	0	0	0	0	0	0	0	0	0	0	0	0	0	0	0	0	1	2	1	1	1	1	1	1	1	1	1	1	1	1	1	1	1	1	1	0	0	1	0	0	0	0	0	0	0	0	0	0
GH95	3	0	1	1	2	2	0	1	0	1	0	1	0	0	1	0	0	3	1	1	2	2	2	2	1	2	2	2	2	2	2	1	2	2	1	1	0	0	1	0	0	1	0	1	1	1	1	1	1
GH97	0	0	0	0	0	0	0	0	0	0	0	0	0	0	0	0	1	0	0	0	0	0	0	0	0	0	0	0	0	0	0	0	0	0	0	0	0	0	0	0	0	0	0	0	0	0	0	0	0
GH9	0	0	0	1	0	0	0	0	0	0	0	0	0	0	0	0	1	0	0	0	0	0	0	0	0	0	0	0	0	0	0	0	0	0	0	0	0	0	0	0	0	0	0	0	0	0	0	0	0
GT109	3	0	1	1	0	0	0	0	0	0	0	0	0	1	0	1	0	0	1	0	1	1	1	1	0	1	2	2	1	2	2	2	1	1	1	1	0	0	0	1	0	0	0	0	0	0	0	0	0
GT15	3	3	4	4	4	3	4	4	3	4	3	3	5	3	3	3	3	4	3	3	3	3	4	3	4	4	4	3	4	3	3	3	3	4	3	3	3	3	3	4	3	3	3	3	3	3	3	3	3
GT17	0	0	0	0	0	1	2	2	2	1	3	1	1	2	1	2	1	0	0	1	0	0	0	0	0	0	0	0	0	0	0	0	0	0	0	0	0	0	0	0	0	0	0	0	0	0	0	0	0
GT1	5	7	7	7	8	4	6	5	3	3	3	2	2	5	3	4	4	6	5	7	6	7	5	9	7	8	5	6	7	6	8	6	4	8	5	5	5	3	5	6	4	5	4	6	6	6	6	6	4
GT20	4	3	3	3	3	3	3	3	3	3	3	4	3	3	3	3	3	3	3	3	3	3	3	3	3	3	3	3	3	3	3	3	3	3	3	3	4	3	3	3	3	3	3	3	3	3	3	3	3
GT21	1	1	1	1	1	1	1	1	1	1	1	1	1	1	1	1	1	1	1	1	1	1	1	1	1	1	1	1	1	1	1	1	1	1	1	1	1	1	1	1	1	1	1	1	0	1	1	1	1
GT22	4	4	4	4	4	4	4	4	4	4	4	3	2	4	4	4	4	4	4	4	4	4	4	4	4	4	4	4	4	4	4	4	4	4	4	3	4	4	4	4	4	3	4	4	4	4	4	4	3
GT24	1	3	1	1	1	1	1	1	1	1	1	1	3	1	1	1	1	1	1	1	1	1	1	1	1	1	1	1	1	1	1	1	1	1	1	1	1	1	1	1	1	1	1	1	1	1	1	1	1
GT25	4	0	0	1	2	0	3	5	4	2	3	1	3	0	3	3	0	3	2	3	1	4	1	1	5	2	1	1	1	1	1	1	0	2	4	4	1	0	2	0	1	1	0	1	2	2	1	1	5
GT2	13	16	15	19	16	12	15	15	15	19	14	16	16	15	16	14	18	18	16	19	16	19	15	14	16	21	16	18	16	17	17	16	15	18	12	14	17	17	19	16	16	16	16	17	17	17	17	17	17
GT31	6	0	0	1	1	1	3	4	3	4	4	3	3	4	3	5	2	3	2	0	1	0	1	1	3	0	1	1	1	1	1	0	1	1	3	1	2	0	0	0	0	0	0	0	0	0	0	0	0
GT32	7	3	2	3	3	3	4	4	2	4	5	5	7	4	4	6	1	3	5	4	4	6	4	3	3	5	5	4	4	5	5	5	5	4	3	3	4	3	3	2	2	2	2	2	2	2	3	3	2
GT33	1	2	1	1	1	1	1	1	1	1	1	1	1	1	1	1	1	1	1	1	1	1	1	1	1	1	1	1	1	1	1	1	1	1	1	1	1	1	1	1	1	1	1	1	1	1	1	1	1
GT34	3	5	3	3	4	2	3	3	3	4	3	3	3	3	3	6	3	2	7	2	4	2	4	3	2	3	2	4	3	3	3	2	3	5	2	2	3	3	3	3	2	2	2	3	3	3	3	3	2
GT35	1	1	1	1	1	1	1	1	1	1	1	1	1	1	1	1	1	1	1	1	1	1	1	1	1	1	1	1	1	1	1	1	1	1	1	1	1	1	1	1	1	1	1	1	1	1	1	1	1
GT39	3	3	3	4	3	3	3	3	3	3	3	2	5	3	3	3	3	3	3	3	3	3	3	3	3	3	3	3	3	3	3	4	3	3	3	4	3	3	3	3	3	3	3	3	2	3	3	3	3
GT3	1	1	1	1	1	1	1	1	1	1	1	3	1	1	1	1	1	1	1	1	1	1	1	1	1	1	1	1	1	1	1	1	1	1	1	1	1	1	1	1	1	1	1	1	1	1	1	1	1
GT41	1	1	1	1	1	1	1	1	1	1	1	1	1	1	1	1	1	1	1	1	1	1	1	1	1	1	1	1	1	1	1	1	1	1	1	1	1	1	1	1	1	1	1	1	1	1	1	1	1
GT48	1	1	1	1	1	1	1	1	1	1	1	1	1	1	1	1	1	1	1	1	1	1	1	1	1	1	1	1	1	1	1	1	1	1	1	1	1	1	1	1	1	1	1	1	1	1	1	1	1
GT4	5	5	3	3	5	6	4	4	3	4	5	4	3	4	5	4	5	4	4	5	4	4	4	4	5	4	4	4	4	4	4	4	4	4	5	3	5	5	5	5	4	4	4	4	4	4	4	4	4
GT50	1	2	1	1	1	1	1	1	1	1	1	1	1	1	1	1	1	1	1	1	1	1	1	1	1	1	1	1	1	1	1	1	1	1	1	1	1	1	1	1	1	1	1	1	1	1	1	1	1
GT55	0	0	0	0	0	0	0	0	0	0	0	0	0	0	0	0	0	0	1	0	1	0	1	0	0	0	0	0	0	0	0	0	0	0	0	0	0	0	0	0	0	0	0	0	0	0	0	0	0
GT57	2	2	2	2	2	2	2	2	2	2	2	2	3	2	2	2	2	2	2	2	2	2	2	2	2	2	2	2	2	2	2	2	2	2	2	2	2	2	2	2	2	2	2	2	2	2	2	2	2
GT58	1	1	1	1	1	1	1	1	1	1	1	1	1	1	1	1	1	1	1	1	1	1	1	1	1	1	1	1	1	1	1	1	1	1	1	0	1	1	1	1	1	1	1	1	1	1	1	1	1
GT59	1	1	1	1	1	1	1	1	1	1	1	1	1	1	1	1	1	1	1	1	1	1	1	1	1	1	1	1	1	1	1	1	1	0	1	1	1	1	1	1	1	1	1	1	1	1	1	1	1
GT5	2	0	1	3	3	0	2	3	1	2	2	2	2	3	1	3	1	1	0	2	0	0	0	0	3	0	0	0	0	0	0	0	0	0	3	3	2	3	2	0	1	1	1	1	1	1	1	1	1
GT62	3	3	3	3	3	3	3	3	3	3	3	3	4	3	3	3	4	3	3	3	4	3	3	3	3	3	3	3	3	3	3	3	3	3	3	3	3	3	3	3	3	3	3	3	3	3	3	3	3
GT64	0	0	0	0	0	0	0	0	0	0	0	0	0	0	0	1	0	0	0	0	0	0	0	0	0	0	0	0	0	0	0	0	0	0	0	0	0	0	0	0	0	0	0	0	0	0	0	0	0
GT66	1	1	1	1	1	1	1	1	1	1	1	1	1	1	1	1	1	1	1	1	1	1	1	1	1	1	1	1	1	1	1	1	1	1	1	1	1	1	1	1	1	1	1	1	1	1	1	1	1
GT69	3	1	1	1	0	2	2	2	2	2	2	1	1	1	2	1	1	2	2	2	3	3	2	3	5	3	2	2	3	2	2	3	4	4	7	4	4	5	5	1	1	1	1	3	3	3	2	2	3
GT71	2	1	2	4	4	2	3	3	2	0	4	0	1	1	1	2	2	0	2	0	1	0	1	1	1	2	1	1	1	1	1	1	1	1	0	0	1	1	0	0	0	0	0	0	0	0	0	0	0
GT76	0	1	1	1	1	1	1	1	1	1	1	1	1	1	1	1	1	1	1	1	1	1	2	0	1	1	1	1	1	1	1	1	1	1	0	0	1	1	2	0	1	1	1	1	1	1	1	1	1
GT8	4	5	4	5	6	4	5	8	5	6	7	8	10	6	6	9	5	6	8	5	5	6	5	5	4	5	6	6	5	6	6	7	5	5	4	4	3	4	4	3	3	3	3	3	3	2	3	3	3
GT90	3	3	5	3	3	3	6	5	3	4	7	4	7	4	3	5	4	4	3	5	3	5	3	2	6	3	5	3	4	3	3	5	4	6	4	3	4	3	5	4	2	2	2	3	3	2	3	3	3
GT91	0	0	0	0	0	0	1	1	0	0	0	0	0	0	0	0	0	0	0	0	0	0	0	0	0	0	0	0	0	0	0	0	0	0	0	0	0	0	0	0	0	0	0	0	0	0	0	0	0
PL11	1	0	0	0	0	0	0	0	0	0	0	0	0	0	0	0	0	0	0	0	0	1	0	0	0	1	0	0	0	0	0	0	0	0	0	0	0	0	1	0	0	0	0	0	0	0	0	0	0
PL1	8	0	7	4	5	0	3	3	3	2	1	3	4	3	2	2	0	10	8	4	4	16	12	8	4	11	6	6	6	6	6	5	3	10	2	6	0	0	3	1	3	3	3	8	5	7	7	8	8
PL20	2	0	0	0	0	0	0	0	0	0	0	0	0	0	0	0	0	1	0	0	0	0	0	0	1	0	0	0	0	0	0	0	0	0	1	0	1	0	0	0	0	0	0	0	0	0	0	0	0
PL26	1	0	0	1	1	1	1	1	1	1	0	1	0	0	0	0	0	1	1	1	1	1	1	1	1	1	1	1	1	1	1	1	0	1	0	1	0	0	0	0	0	0	0	1	1	1	1	1	1
PL27	1	0	0	0	0	0	0	0	0	0	0	0	0	0	0	0	0	0	0	0	0	1	0	0	0	0	0	0	0	0	0	0	0	0	0	0	0	0	0	0	0	0	0	0	0	0	0	0	0
PL35	0	0	0	0	0	0	0	0	0	0	0	0	0	0	0	0	0	0	0	1	0	0	0	0	0	0	0	0	0	0	0	0	0	0	0	0	0	0	0	0	0	0	0	0	0	0	0	0	0
PL36	0	0	0	0	0	0	0	0	0	0	1	0	0	0	0	0	0	0	0	0	0	0	0	0	0	0	0	0	0	0	0	0	0	0	0	0	0	0	0	0	0	0	0	0	0	0	0	0	0
PL38	0	0	0	0	0	0	0	0	0	0	0	0	0	0	0	0	0	0	0	1	0	0	0	0	0	0	0	0	0	0	0	0	0	0	0	0	0	0	0	0	0	0	0	0	0	0	0	0	0
PL3	5	2	5	2	2	0	2	2	2	1	0	2	2	0	1	1	0	4	6	1	2	12	10	4	1	7	5	5	5	5	5	5	3	6	0	5	1	0	0	0	3	3	3	5	5	6	7	7	7
PL4	4	0	4	4	4	0	1	1	0	2	2	2	1	0	2	0	0	8	4	2	4	5	7	4	2	4	4	4	4	4	4	4	4	4	1	4	0	0	1	1	2	2	2	5	4	5	5	5	5
PL7	0	0	0	0	0	0	0	0	0	0	0	0	1	0	0	0	0	1	0	1	0	1	0	1	0	0	0	0	0	0	0	0	0	0	0	0	0	0	0	0	0	0	0	0	0	0	0	0	0
PL9	1	0	1	0	0	0	0	0	0	0	0	0	0	0	0	0	0	1	0	0	0	2	2	1	0	1	0	0	0	0	0	0	0	1	0	1	0	0	0	0	0	0	0	1	1	1	1	1	1
[truncated: 17 more columns]

## Sheet: Secreted Cazymes
	A.nid	V.gal	E.aus	A.nam	A.sub	A.ric	C.ber	C.bet	C.zei	P.fij	D.sep	P.eum	P.mus	R.col	S.mus	Z.tri	B.pan	P.spo	L.mac	P.mac	P.nod	C.cas	A.rab	E.nig	C.aqu	A.alt	B.may	B.ory	B.sor	B.zei	B.vic	E.tur	P.tri	S.lyc	H.pul	R.ruf	L.pal	C.geo	G.ste	C.apo	E.dar	E.pse	E.tri	D.sap1	D.sap2	D.scr	D.ser1	D.ser2	D.cor
AA1	7	6	5	5	4	1	10	9	6	5	5	9	6	4	4	4	2	6	3	14	1	12	3	6	12	6	6	7	4	7	6	6	5	3	10	5	7	5	12	1	4	5	5	11	8	10	10	10	8
AA2	0	2	1	1	2	0	1	1	0	0	1	0	1	1	1	2	1	3	1	7	2	4	3	5	5	1	2	2	1	2	2	2	2	1	1	2	1	1	2	2	3	2	3	3	3	2	2	2	3
AA11	2	2	1	1	2	0	2	2	0	2	3	1	1	2	1	2	2	4	3	3	3	4	4	4	2	3	3	1	3	2	2	2	2	3	3	2	3	3	2	2	2	2	3	2	2	2	2	2	2
AA12	0	1	1	1	0	0	1	1	1	1	1	0	0	1	0	1	1	3	2	3	2	3	1	1	4	1	2	3	2	2	2	2	1	2	5	5	1	1	2	1	0	0	0	0	0	0	0	0	0
AA13	2	0	1	0	0	0	0	0	0	0	0	0	0	0	0	0	0	1	0	0	0	1	0	0	0	1	1	1	1	1	1	0	0	0	0	1	0	0	0	0	0	0	0	0	0	0	0	0	0
AA14	0	0	0	0	0	0	0	0	0	0	0	0	0	0	0	0	0	0	0	0	0	0	0	0	0	0	0	0	0	0	0	0	0	0	0	0	0	1	0	0	0	0	0	0	0	0	0	0	0
AA16	1	0	1	0	0	0	1	1	1	1	0	1	0	0	0	0	0	1	1	1	1	2	1	0	1	1	0	0	0	0	0	1	1	1	2	1	0	0	1	0	1	1	1	1	1	1	0	0	1
AA3	9	3	12	13	12	3	18	20	6	8	10	9	14	9	8	10	5	18	10	27	15	30	16	17	17	27	21	20	19	20	20	19	15	13	12	13	4	3	18	3	12	11	9	14	15	12	17	15	12
AA4	0	0	0	0	0	0	0	0	0	0	0	0	0	0	0	0	0	0	0	0	0	0	0	0	0	0	0	0	0	0	0	0	0	0	0	0	0	0	0	0	0	0	0	0	0	0	0	0	0
AA5	0	1	2	0	0	0	4	5	5	0	1	1	0	1	0	0	1	3	5	3	2	5	1	3	3	4	3	5	4	5	5	3	4	4	3	2	4	3	2	2	2	2	3	3	3	2	3	3	3
AA6	0	0	0	0	0	0	0	0	0	0	0	0	0	0	0	0	0	0	0	0	0	0	0	0	0	0	0	0	0	0	0	0	0	0	0	0	0	0	0	0	0	0	0	0	0	0	0	0	0
AA7	1	0	0	1	1	0	2	1	2	1	2	1	0	0	0	0	0	5	3	4	1	4	3	3	3	6	2	3	2	2	3	1	0	6	3	2	1	1	3	2	2	1	1	2	2	1	4	4	3
AA8	0	0	3	2	3	1	1	1	1	1	1	1	0	1	1	0	0	5	2	6	4	4	4	3	4	2	3	4	3	3	4	3	2	3	4	5	0	0	4	0	2	2	1	2	2	2	3	3	2
AA9	8	1	7	4	3	2	2	2	2	3	2	1	3	2	2	2	1	22	13	22	19	24	18	18	21	23	15	18	16	17	17	21	22	20	14	17	2	3	11	1	11	10	11	8	11	10	11	10	9
CBM10	1	0	0	2	3	1	0	0	0	0	1	0	0	1	0	0	0	1	2	2	1	1	2	0	3	3	2	2	2	3	3	2	1	2	0	1	0	0	1	0	0	0	0	1	1	0	1	1	1
CBM12	0	1	0	0	0	0	0	0	0	0	0	0	0	0	1	0	0	0	0	1	0	1	1	1	1	1	0	0	0	0	0	0	0	1	0	0	0	0	1	0	0	0	0	0	0	0	1	1	0
CBM13	5	2	8	5	5	2	5	8	2	2	1	4	3	4	1	3	1	9	5	9	4	13	8	7	8	9	6	7	7	7	6	5	4	5	0	4	0	0	2	0	6	7	6	6	6	6	6	6	4
CBM14	0	1	0	0	0	0	2	2	1	2	0	3	2	2	0	0	0	1	0	1	0	1	1	2	1	2	1	0	1	0	0	1	1	1	1	1	1	1	1	0	0	0	0	0	0	0	0	0	0
CBM16	0	1	0	0	0	0	0	0	0	0	0	0	0	0	1	0	0	0	0	0	0	0	0	0	0	0	0	0	0	0	0	0	0	0	0	0	0	0	0	0	0	0	0	0	0	0	0	0	0
CBM18	10	1	6	5	6	1	2	3	3	2	2	0	1	4	1	1	2	10	9	13	10	10	8	10	9	13	9	13	10	13	12	8	7	10	8	10	8	8	9	5	10	10	11	8	8	9	10	11	10
CBM19	1	0	1	0	1	1	1	1	0	0	1	1	0	1	1	1	0	1	1	1	0	1	0	0	0	0	0	0	0	0	0	0	0	0	1	1	2	1	1	0	0	0	1	1	0	0	1	1	1
CBM1	35	4	34	26	24	14	19	17	16	11	15	12	11	14	12	10	9	55	30	48	42	53	43	47	62	43	41	45	42	45	45	40	33	39	39	37	4	5	45	3	39	37	40	32	33	30	38	37	36
CBM20	8	1	4	5	5	2	2	5	5	4	6	4	4	7	7	6	2	8	3	3	3	3	2	3	4	3	2	2	2	2	2	2	2	2	3	3	5	2	4	3	4	4	4	2	2	2	3	3	3
CBM21	1	0	0	1	1	1	0	0	0	1	0	1	1	1	1	0	0	0	0	0	0	0	0	0	0	0	0	0	0	0	0	0	0	0	0	0	0	0	0	0	0	0	0	0	0	0	0	0	0
CBM22	0	0	4	4	4	1	1	1	0	0	0	0	2	1	0	0	0	0	1	2	1	1	2	3	3	1	1	1	1	1	1	0	0	1	1	1	0	0	2	0	2	2	2	1	1	0	1	1	0
CBM24	4	0	0	1	0	1	1	1	1	0	0	1	0	0	1	0	0	1	1	1	0	1	1	0	1	0	0	0	0	0	0	0	0	0	1	1	2	1	1	2	1	1	2	2	2	2	2	2	2
CBM25	0	0	0	0	0	0	0	0	0	0	0	0	0	0	0	0	0	1	0	0	0	0	0	0	0	0	0	0	0	0	0	0	0	0	0	0	0	0	0	0	0	0	0	0	0	0	0	0	0
CBM26	0	0	0	0	0	0	0	0	0	0	0	0	0	0	0	0	0	1	0	0	0	0	0	0	0	0	0	0	0	0	0	0	0	0	0	0	0	0	0	0	0	0	0	0	0	0	0	0	0
CBM27	4	0	0	0	0	1	0	0	0	0	1	1	0	0	0	0	1	1	0	0	0	0	0	0	0	1	1	1	1	1	1	0	0	2	0	0	0	0	1	0	0	0	0	0	0	1	1	1	1
CBM2	5	1	5	5	4	2	2	2	1	0	0	0	0	3	0	1	1	10	8	16	14	10	10	12	18	9	11	13	11	9	9	9	6	8	5	6	1	0	7	0	3	3	3	4	5	3	5	5	5
CBM30	0	0	0	0	0	0	0	0	0	0	0	0	0	0	0	0	1	0	0	0	0	0	0	0	0	0	0	0	0	0	0	0	0	0	0	0	0	0	0	0	0	0	0	0	0	0	0	0	0
CBM32	0	2	4	1	1	1	3	5	4	1	1	1	0	1	2	1	1	5	4	4	3	3	3	2	3	4	5	4	3	4	4	3	4	2	3	2	1	2	3	1	0	0	0	0	0	1	1	1	2
CBM35	4	1	3	2	1	2	1	5	2	0	0	0	1	2	1	1	0	6	5	5	2	7	7	6	3	6	6	6	6	6	6	6	6	6	2	4	0	2	4	2	3	3	4	4	3	4	4	4	3
CBM36	1	0	0	0	0	0	0	1	1	0	0	1	0	0	0	1	0	0	0	1	1	1	0	0	2	2	0	1	0	0	0	0	1	1	0	1	0	0	1	0	0	0	3	0	1	1	1	1	1
CBM38	0	0	0	0	0	0	0	0	0	0	0	0	0	0	0	0	0	0	0	1	0	1	1	0	0	1	0	0	1	0	0	0	0	1	0	0	0	0	0	0	0	0	1	1	1	1	1	1	0
CBM39	0	0	0	0	0	0	0	0	0	0	0	0	0	0	0	0	0	0	0	0	0	0	0	0	0	0	0	0	0	0	0	0	0	0	0	0	0	0	0	0	0	0	0	0	0	0	0	0	0
CBM3	3	0	1	0	2	0	0	0	0	0	0	0	0	0	0	0	0	3	2	3	1	2	2	2	1	2	2	2	2	2	2	1	1	2	1	1	0	0	1	0	0	0	0	0	0	0	0	0	0
CBM42	2	0	1	2	1	1	1	2	2	2	1	2	2	1	2	1	0	1	0	4	2	1	2	2	2	2	2	2	2	2	2	2	2	2	1	1	0	0	0	0	1	1	1	0	0	1	1	1	0
CBM43	3	2	1	3	2	2	2	2	1	1	2	2	2	3	1	0	0	1	1	1	1	2	1	1	0	2	2	1	2	2	2	2	0	1	2	1	2	2	2	2	1	1	1	1	1	2	1	1	1
CBM46	1	0	1	0	0	0	0	0	0	0	0	0	0	0	0	0	0	1	1	1	1	0	1	1	0	1	1	1	1	1	1	1	1	1	1	1	0	1	0	0	1	1	1	1	1	1	1	1	1
CBM48	0	0	0	0	0	0	0	0	0	0	0	0	0	0	0	0	0	0	0	0	0	0	0	0	0	0	0	0	0	0	0	0	0	0	0	0	0	0	0	0	0	0	0	0	0	0	0	0	0
CBM4	0	0	0	1	0	0	0	0	0	0	0	0	0	0	0	0	1	0	0	0	0	0	0	0	0	0	0	0	0	0	0	0	0	0	0	0	0	0	0	0	0	0	0	0	0	0	0	0	0
CBM50	3	0	1	0	0	0	1	1	1	1	0	0	0	1	0	1	0	2	0	2	0	0	0	0	0	0	0	0	1	0	0	0	0	0	0	1	1	0	0	0	0	0	1	0	0	0	0	0	0
CBM51	0	1	1	1	0	2	1	2	0	0	0	0	0	0	0	0	0	2	2	3	0	2	0	1	4	1	1	1	1	1	1	2	2	2	0	2	0	1	1	1	2	2	1	1	1	1	1	1	1
CBM52	0	0	0	0	0	0	0	0	0	0	0	0	0	0	0	0	0	0	0	0	0	0	0	0	0	0	0	0	0	0	0	0	0	0	0	0	0	0	1	0	0	0	0	0	0	0	0	0	0
CBM54	0	0	0	0	0	0	0	0	0	0	0	0	0	0	0	0	0	0	0	0	0	0	0	0	0	0	0	0	0	0	0	0	0	0	0	0	0	0	0	0	0	0	0	0	0	0	0	0	0
CBM55	0	1	0	0	0	0	0	0	0	0	0	0	0	0	0	0	0	0	0	0	0	0	1	0	0	0	0	0	0	0	0	0	0	0	0	0	0	1	0	0	0	0	0	0	0	0	0	0	0
CBM56	0	0	0	0	0	0	1	1	0	0	1	0	0	1	1	1	0	0	0	0	0	1	0	0	0	0	0	0	0	0	0	0	0	0	0	0	0	0	0	0	0	0	0	0	0	0	0	0	0
CBM57	0	0	0	0	0	0	0	0	0	0	0	0	0	0	0	0	0	0	0	0	0	0	0	0	0	0	0	0	0	0	0	0	0	1	0	0	0	0	0	0	0	0	0	0	0	0	0	0	0
CBM5	2	1	1	0	1	1	0	0	0	0	0	0	0	0	2	0	0	0	0	3	0	1	1	1	3	1	0	0	0	0	0	0	0	2	0	0	0	0	1	0	0	0	0	0	0	0	1	1	0
CBM60	2	0	0	2	1	0	0	1	1	0	0	0	0	1	0	1	0	2	1	3	3	2	2	1	4	3	3	3	3	3	3	3	2	3	1	1	0	0	1	0	2	1	3	0	1	1	1	1	1
CBM61	0	0	0	0	0	0	0	0	0	0	0	0	0	0	0	0	0	0	0	0	0	1	0	0	0	0	0	0	0	0	0	0	0	0	0	0	0	0	0	0	0	0	0	0	0	0	0	0	0
CBM63	1	0	0	0	0	0	0	0	0	0	1	0	0	0	1	1	0	0	1	0	1	0	1	1	1	1	0	1	1	1	1	0	1	1	1	1	1	1	0	0	1	1	1	2	1	2	2	2	2
CBM66	0	0	0	0	0	0	0	0	0	0	0	0	0	0	0	0	0	0	1	0	0	0	0	0	0	0	0	0	0	0	0	0	0	0	0	0	0	0	0	0	0	0	0	0	0	0	0	0	0
CBM67	0	0	1	0	0	1	0	1	1	2	0	6	2	0	1	0	1	0	0	2	1	1	1	1	1	1	1	1	1	1	1	1	0	1	1	1	0	0	0	0	1	1	1	0	0	1	1	1	0
CBM6	2	0	3	2	3	0	3	2	3	0	1	0	2	2	2	1	0	3	1	5	4	9	2	2	5	4	5	4	4	4	4	2	4	2	3	3	0	0	1	0	2	2	4	1	2	2	2	2	3
CBM71	0	0	0	0	0	0	0	0	0	0	0	0	0	0	0	0	0	0	0	1	0	0	0	0	0	0	0	0	0	0	0	0	0	0	0	0	0	0	0	0	0	0	0	0	0	0	0	0	0
CBM73	0	1	0	0	0	0	0	0	0	0	0	0	0	0	0	0	0	0	0	0	0	1	0	0	0	0	0	0	0	0	0	0	0	0	0	0	0	0	0	0	0	0	0	0	0	0	0	0	0
CBM87	0	0	0	0	0	0	1	1	0	0	0	0	0	0	0	0	0	2	1	2	1	2	0	0	2	1	1	1	1	1	1	1	1	0	2	3	1	0	0	1	0	0	0	0	0	0	0	0	0
CBM9	0	0	1	2	2	1	1	1	0	0	0	0	1	0	0	0	1	1	0	1	1	1	1	2	2	1	1	1	1	1	1	0	0	1	1	2	0	0	2	0	2	2	2	1	1	0	1	1	0
CE12	2	0	2	2	2	0	1	2	1	1	1	0	3	0	0	0	0	2	3	2	2	3	4	3	1	3	3	3	3	3	3	1	3	0	1	2	0	1	1	0	2	2	2	4	4	2	4	3	4
CE15	0	0	1	1	0	0	0	0	0	0	0	0	0	0	0	0	0	2	1	1	1	3	1	0	2	1	1	1	1	1	1	1	1	2	2	2	0	0	1	0	1	1	1	1	1	0	1	1	1
CE16	3	0	2	2	2	2	1	0	1	2	1	1	1	1	1	2	1	2	3	1	1	4	2	3	1	2	3	3	3	3	3	3	3	3	3	3	1	3	3	1	2	2	3	3	3	3	3	3	3
CE18	0	0	0	0	0	0	1	1	0	0	0	0	0	0	0	0	0	2	1	2	1	2	0	0	2	1	1	1	1	1	1	1	1	0	2	3	1	0	0	1	0	0	0	0	0	0	0	0	0
CE1	2	0	0	1	1	0	0	0	0	0	0	0	0	0	0	1	1	6	3	8	8	4	2	4	14	2	4	4	2	3	3	3	1	2	5	2	0	0	3	0	1	1	1	1	1	1	1	1	2
CE2	2	0	2	1	0	0	0	0	0	1	1	1	1	0	0	0	0	1	1	2	1	1	1	1	1	1	0	0	0	0	0	0	1	1	0	1	0	1	1	0	0	0	0	1	1	1	1	1	1
CE3	4	0	0	0	0	0	1	2	0	0	0	0	0	2	2	0	0	1	1	3	0	0	0	0	1	1	1	0	0	0	0	0	1	0	0	14	0	0	0	0	0	0	0	0	0	0	0	0	0
CE4	2	0	1	3	3	0	0	0	1	0	0	0	0	1	1	2	0	3	4	5	6	3	2	2	1	7	3	5	4	4	4	5	4	3	2	4	2	1	2	2	4	3	6	1	3	3	4	4	4
CE5	4	2	8	5	6	1	6	6	4	3	0	3	1	4	1	4	2	6	6	5	4	5	9	8	6	7	7	6	7	9	6	4	6	8	2	0	1	0	1	2	6	5	6	5	4	3	5	7	7
CE8	3	1	6	2	3	3	1	1	1	1	2	1	1	1	0	1	1	5	3	1	4	5	2	5	1	4	3	3	4	3	3	4	2	5	3	4	2	2	1	0	2	1	2	5	5	4	5	5	5
CE9	0	0	0	0	0	0	0	0	0	0	0	0	0	0	0	0	0	0	0	0	0	0	0	0	0	0	0	0	0	0	0	0	0	0	0	0	0	0	0	0	0	0	0	0	0	0	0	0	0
GH105	2	0	0	0	0	0	2	2	1	3	0	3	1	3	1	0	0	1	2	1	0	3	2	1	1	1	2	1	2	2	2	1	1	1	1	1	0	0	1	0	1	1	1	2	2	3	2	2	3
GH106	0	0	0	0	1	0	1	1	0	0	0	0	1	0	0	0	0	2	0	0	0	1	0	1	0	0	1	1	0	0	1	0	0	0	0	1	0	0	1	1	0	0	0	0	1	0	3	3	0
GH10	3	0	4	3	3	2	3	3	3	1	0	1	2	3	0	1	2	5	3	5	7	4	5	6	5	5	5	5	5	6	6	4	4	4	3	3	0	0	4	0	4	4	4	2	2	1	2	2	3
GH114	1	0	2	0	0	0	1	2	1	0	1	1	1	0	0	1	0	2	1	1	0	0	0	0	2	1	0	0	0	0	0	0	1	0	7	2	0	0	1	0	0	0	0	0	0	0	0	0	0
GH115	1	0	1	1	1	0	1	1	1	0	0	1	0	1	0	1	0	2	1	2	1	2	1	1	2	2	0	1	1	1	1	1	1	1	3	3	0	1	1	0	1	1	1	1	1	1	1	1	1
GH11	2	0	2	3	2	3	2	4	2	0	2	1	0	2	1	1	1	5	1	9	4	4	3	2	8	4	5	5	5	5	5	5	3	4	4	2	0	0	2	0	2	2	3	1	2	2	2	2	2
GH125	1	1	2	2	2	1	2	2	2	3	1	3	6	2	3	2	1	3	2	3	2	2	3	3	2	3	2	2	2	2	2	2	3	2	3	2	2	2	1	1	3	2	2	1	1	1	1	1	1
GH127	0	0	0	0	0	0	0	0	0	0	0	0	0	0	0	0	0	0	0	0	0	0	0	0	0	0	0	0	0	0	0	0	0	0	0	0	0	0	0	0	0	0	0	0	0	0	0	0	0
GH128	2	2	1	0	1	1	1	1	1	1	0	2	2	3	1	1	1	2	2	1	1	1	2	1	1	1	0	1	1	2	1	3	3	1	1	0	1	1	2	1	1	1	1	1	1	1	1	1	1
GH12	1	0	2	1	2	3	1	1	1	1	2	1	2	2	1	1	1	3	2	3	3	2	2	2	2	4	3	3	3	3	3	3	2	2	1	2	0	1	1	0	2	2	2	3	3	3	3	3	3
GH130	0	0	0	0	0	0	1	0	1	0	0	0	0	0	0	0	0	0	0	0	0	0	0	0	0	0	0	0	0	0	0	0	0	0	0	0	0	0	0	1	0	0	0	0	0	0	0	0	0
GH131	1	0	2	1	1	1	1	1	1	1	1	1	0	1	1	0	0	3	3	3	2	3	3	1	3	4	2	2	2	2	2	2	3	3	3	2	0	1	2	0	2	2	3	3	2	2	3	3	3
GH132	1	0	0	1	1	1	1	1	1	1	1	1	1	1	1	1	1	0	0	0	1	0	0	1	1	0	0	0	0	0	0	0	0	0	1	1	1	1	0	1	1	1	1	1	1	0	1	1	1
GH133	0	0	0	0	0	0	0	0	0	0	0	0	0	0	0	0	0	0	0	0	0	0	0	0	0	0	0	0	0	0	0	0	0	0	0	0	0	0	0	0	0	0	0	0	0	0	0	0	0
GH134	3	0	0	1	0	0	0	0	0	0	0	0	0	0	0	0	0	1	1	0	0	1	0	1	1	0	0	0	0	0	0	0	0	1	0	0	0	0	0	1	0	0	0	0	0	0	0	0	0
GH135	1	0	0	0	0	0	0	0	0	0	0	0	0	0	0	0	0	0	0	0	0	0	0	0	0	0	0	0	0	0	0	0	0	0	0	0	0	0	0	0	0	0	0	1	1	1	1	1	0
GH139	0	0	0	0	0	1	0	1	0	0	0	0	0	0	0	0	0	0	0	1	1	0	0	0	1	0	0	0	0	0	0	0	0	0	0	0	0	0	0	0	0	0	0	0	0	0	0	0	0
GH13	5	0	2	3	3	1	1	4	4	3	5	2	2	3	3	3	2	4	1	2	1	1	1	1	2	1	1	1	1	1	1	1	1	1	1	0	2	2	1	1	2	2	2	1	1	1	2	2	1
GH141	0	0	0	0	0	1	0	1	0	0	0	0	0	0	0	0	0	1	1	1	1	0	0	0	1	0	1	1	1	0	0	0	1	0	0	0	0	0	0	0	0	0	0	0	0	0	0	0	0
GH142	1	0	1	1	1	1	1	1	1	1	0	0	1	2	0	1	1	0	0	0	0	0	1	1	0	1	0	0	1	1	1	1	0	0	0	0	0	0	0	0	0	0	0	0	0	0	0	0	0
GH145	0	0	0	0	0	0	0	0	0	0	0	0	0	0	0	0	0	1	1	1	1	1	1	1	0	1	1	1	1	1	1	1	1	1	0	0	0	0	0	0	0	0	0	0	0	0	0	0	0
GH146	0	0	1	0	0	1	0	0	0	0	0	0	0	0	0	0	0	2	1	2	1	1	1	2	0	0	0	1	1	1	1	0	0	0	0	0	0	0	0	0	1	1	1	1	1	1	1	1	1
GH151	0	0	0	0	0	0	0	0	0	0	0	0	0	0	0	0	0	0	0	0	0	0	0	0	0	0	0	0	0	0	0	0	0	0	0	0	0	0	0	0	0	0	0	0	0	0	0	0	0
GH152	0	0	0	0	0	0	0	0	0	0	0	1	1	1	1	0	1	0	1	0	0	0	1	1	0	0	1	1	0	1	1	0	0	0	0	0	0	0	0	0	1	1	1	1	1	1	1	1	1
GH154	0	0	0	0	0	0	0	0	0	0	0	0	0	0	0	0	0	0	0	0	0	0	0	0	0	0	0	0	0	0	0	0	0	0	0	1	0	0	0	0	0	0	0	0	0	0	0	0	0
GH15	1	1	1	2	2	2	0	1	1	1	1	1	2	2	2	0	0	3	2	3	2	1	1	2	2	1	0	0	0	0	0	1	1	1	2	2	3	1	3	2	2	2	2	2	2	2	2	2	2
GH162	0	0	0	0	0	0	0	0	0	0	0	1	0	0	0	0	0	0	0	0	0	1	0	0	0	0	0	0	0	0	0	0	0	0	0	0	0	0	0	0	0	0	0	0	0	0	0	0	0
GH16	7	3	5	3	2	3	2	4	3	2	5	4	9	4	5	6	3	6	8	6	6	11	5	5	7	7	6	6	6	8	6	6	3	6	5	3	5	6	5	3	2	2	2	2	2	2	2	2	3
GH17	2	4	2	2	3	0	2	4	2	3	6	4	5	4	5	4	3	2	4	0	2	4	5	5	2	7	3	3	4	4	3	3	3	3	3	2	4	2	2	4	3	3	2	3	3	3	4	4	5
GH18	9	3	3	1	4	3	4	4	2	3	1	5	2	5	2	2	0	5	5	9	2	7	4	5	6	5	6	4	6	8	7	3	4	5	3	5	5	4	3	0	2	2	3	2	1	1	3	3	2
GH1	1	1	2	3	1	3	0	2	2	3	1	3	2	3	0	1	1	3	2	2	0	3	0	1	1	0	2	0	1	2	1	2	1	1	2	1	1	1	2	0	2	2	2	2	2	2	2	2	2
GH20	2	0	1	1	0	2	1	1	1	2	1	2	2	2	2	1	1	3	2	3	2	3	3	3	4	3	2	2	2	3	2	1	3	2	5	4	3	2	2	1	2	2	2	3	3	3	3	3	3
GH24	1	0	0	0	0	0	0	0	0	0	0	0	0	0	0	0	0	0	0	0	0	0	0	0	0	0	0	0	0	0	0	0	0	0	0	0	0	0	0	0	0	0	0	0	0	0	0	0	0
GH25	3	0	0	0	0	1	0	0	0	0	1	0	0	0	0	0	0	1	0	0	0	0	0	0	1	0	0	0	0	0	0	0	0	0	0	0	1	1	0	0	0	0	0	0	0	0	0	0	0
GH26	3	0	0	0	0	0	0	0	0	0	0	0	0	0	0	0	0	1	1	1	0	1	1	1	0	1	1	1	1	1	1	1	0	1	0	0	0	0	0	0	0	0	0	0	0	0	0	0	0
GH27	2	1	2	2	0	4	1	3	2	0	1	0	1	1	1	0	0	3	4	4	2	3	2	5	6	4	3	3	3	3	3	3	2	4	0	2	0	2	4	2	2	2	3	2	2	2	2	2	2
GH28	9	3	8	8	8	7	4	4	3	3	2	1	0	1	3	1	5	13	6	6	4	8	10	6	3	7	2	4	4	3	3	6	3	6	5	7	4	3	7	0	4	4	4	7	7	7	10	9	10
GH29	0	0	0	0	2	0	2	3	1	0	0	1	1	1	2	0	0	2	0	2	0	1	0	1	2	0	1	1	0	0	1	0	0	0	0	1	0	1	0	0	0	0	0	1	1	1	1	1	2
GH2	3	0	1	0	1	1	1	2	1	3	0	3	4	0	2	2	2	3	4	6	3	3	5	4	5	3	5	5	4	5	5	2	3	4	2	3	1	1	2	0	1	2	4	2	2	2	2	2	0
GH30	0	0	0	0	1	2	2	2	1	1	1	1	2	1	2	1	2	4	0	1	1	2	0	0	3	2	2	2	2	3	3	1	2	1	2	3	0	0	1	0	1	1	1	0	0	0	0	0	0
GH31	4	2	2	4	5	4	5	4	5	3	5	3	1	5	6	4	4	4	2	2	4	5	2	4	3	3	4	3	2	4	3	4	2	5	2	4	2	3	4	2	4	4	4	4	4	4	4	4	4
GH32	0	1	2	2	2	1	1	1	0	2	2	2	0	3	1	1	1	1	0	2	2	2	3	2	0	2	1	1	2	1	1	1	2	2	0	0	0	1	1	1	0	1	2	1	1	1	1	2	1
GH33	0	0	0	0	0	0	0	0	0	0	0	0	0	0	0	0	0	0	0	0	0	0	0	0	0	0	0	0	0	0	0	0	0	0	0	0	0	0	0	0	0	0	0	0	0	0	0	0	0
GH35	2	1	2	3	3	5	1	1	1	2	1	6	0	1	0	0	1	5	4	0	2	4	4	3	3	4	3	3	3	3	3	3	2	3	2	4	0	1	4	0	3	3	2	3	3	3	3	3	3
GH36	1	0	0	1	1	0	1	1	1	0	1	0	0	1	1	1	1	1	1	0	1	1	1	1	0	1	0	0	0	1	0	0	0	0	0	0	0	0	0	0	0	0	0	0	0	0	0	0	0
GH37	0	0	0	0	0	0	1	1	1	1	0	0	0	0	0	1	0	1	0	1	1	1	1	1	1	1	1	1	1	1	1	1	1	1	1	0	0	0	0	1	1	1	1	1	1	1	1	1	1
GH38	0	0	0	0	0	0	0	0	0	0	0	0	0	0	0	0	0	0	0	0	0	0	0	0	0	0	0	0	0	0	0	0	0	0	0	0	0	0	0	0	0	0	0	0	0	0	0	0	0
GH39	1	0	0	0	0	1	1	1	1	0	0	0	1	1	0	0	0	1	1	1	1	1	0	0	2	0	1	1	1	1	1	0	0	0	1	1	0	0	1	0	0	0	0	0	0	0	0	0	0
GH3	12	2	10	12	12	5	11	10	9	8	6	12	6	11	8	9	3	11	6	11	4	12	5	9	9	10	8	9	9	10	10	6	7	6	5	8	1	2	5	6	10	11	11	13	13	11	12	13	10
GH42	0	0	0	0	0	0	1	1	0	1	0	1	1	0	1	0	0	0	0	0	0	0	0	0	0	0	0	0	0	0	0	0	0	0	0	0	0	0	0	0	0	0	0	0	0	0	0	0	0
GH43	11	2	10	9	14	0	10	10	4	2	1	8	3	6	5	6	0	10	6	11	7	18	8	14	6	12	6	7	6	7	8	5	8	7	6	8	0	1	4	1	7	6	5	9	7	10	14	14	9
GH45	0	0	1	1	1	1	0	0	0	0	1	0	0	1	0	1	0	1	1	1	2	1	2	2	3	3	3	3	3	3	3	2	3	2	2	1	1	0	1	0	1	1	1	1	1	1	1	1	1
GH47	3	2	1	2	0	2	4	4	2	3	3	3	5	4	3	2	2	4	3	4	1	4	1	3	3	2	2	3	2	4	3	0	2	1	2	2	2	2	2	0	4	2	2	4	4	3	3	3	3
GH49	0	0	0	1	1	0	0	0	0	0	0	0	0	0	0	0	0	0	0	0	0	0	0	0	0	0	0	0	0	0	0	0	0	0	0	0	0	0	0	0	0	0	0	0	0	0	0	0	0
GH51	0	0	3	1	2	2	1	0	1	1	0	1	2	1	1	2	2	2	1	1	1	1	1	2	2	1	1	1	1	1	1	1	1	1	3	2	1	1	3	1	2	2	2	3	3	3	3	3	2
GH53	1	0	1	2	2	0	1	1	0	2	1	1	1	0	1	1	0	1	1	1	1	1	1	1	1	1	1	1	1	1	1	0	1	1	1	1	0	1	0	0	1	1	1	2	2	2	2	2	2
GH54	1	0	1	2	1	1	1	1	1	1	1	1	1	1	1	1	0	1	0	2	1	0	1	1	1	1	1	1	1	1	1	1	1	1	0	0	0	0	0	0	0	0	0	0	0	0	0	0	0
GH55	5	2	3	3	2	1	4	5	1	2	2	2	7	5	2	0	1	3	1	2	1	4	1	0	3	2	1	3	3	3	3	1	3	4	1	1	1	4	2	2	3	2	2	1	2	2	3	3	4
GH5	12	2	13	12	12	8	9	7	4	4	4	6	8	9	4	5	6	14	6	10	13	11	14	10	7	14	8	11	9	10	10	7	8	10	11	8	1	3	13	3	8	8	9	9	9	11	12	12	9
GH62	1	0	2	1	1	0	1	1	1	1	0	1	1	0	0	1	1	2	1	3	3	0	2	2	1	2	2	2	2	2	2	2	2	2	0	1	0	0	0	0	1	1	1	1	1	1	1	1	0
GH63	1	1	1	1	1	1	1	1	0	1	1	2	1	1	1	1	1	1	1	1	1	1	1	1	1	1	2	1	1	2	1	1	1	1	0	1	1	1	1	1	1	1	1	0	0	0	1	1	0
GH64	0	0	2	1	1	2	2	1	1	1	3	1	1	2	2	0	1	0	0	0	0	0	0	0	0	0	0	0	0	0	0	0	0	0	0	0	0	0	0	0	0	0	0	0	0	0	0	0	0
GH65	0	1	1	1	1	1	0	1	0	1	1	1	0	1	1	1	1	1	1	0	1	0	1	1	1	1	1	1	1	1	1	1	1	0	1	1	1	1	1	0	0	0	0	0	0	0	0	0	0
GH67	1	0	1	1	1	0	1	0	1	0	1	1	2	0	0	0	1	1	1	0	1	1	0	1	1	1	1	1	1	1	1	1	0	1	1	1	0	0	1	0	0	0	0	0	0	0	0	0	0
GH6	1	0	2	0	2	1	0	0	0	0	0	0	0	0	0	0	1	3	3	4	4	2	3	2	2	3	3	3	3	3	3	3	3	3	2	1	0	0	2	0	1	1	1	1	1	1	1	1	1
GH71	4	0	1	2	1	1	2	1	1	1	1	1	0	2	2	0	1	1	1	1	0	2	2	1	2	0	0	0	0	0	0	0	0	0	1	2	2	1	1	2	3	4	3	3	3	4	5	4	5
GH72	3	2	1	5	4	4	4	4	3	3	4	5	3	6	3	1	3	3	4	3	5	3	4	4	0	5	4	4	4	5	4	4	3	4	3	3	4	4	3	4	3	3	3	3	3	4	3	3	3
GH74	2	0	0	0	0	1	0	0	0	0	0	0	0	0	0	0	0	0	0	0	0	0	0	0	0	0	0	0	0	0	0	0	0	0	0	0	0	0	0	0	0	0	0	0	0	0	0	0	0
GH75	1	0	0	0	0	0	0	0	0	0	1	1	0	1	0	1	0	0	0	0	0	0	0	0	0	0	0	0	0	0	0	0	0	0	0	0	0	1	1	0	0	0	0	0	0	0	0	0	0
GH76	2	2	2	2	4	4	4	3	4	1	1	2	3	3	1	3	2	3	2	4	2	3	5	2	3	3	2	2	2	4	2	4	4	6	4	5	3	2	3	2	2	2	2	3	3	3	3	2	3
GH78	1	0	2	5	4	3	1	2	1	2	1	5	5	2	1	0	2	4	0	0	0	3	2	3	3	5	3	2	4	2	3	1	1	0	4	2	1	1	3	4	1	1	1	1	1	1	1	1	2
GH79	0	1	3	2	3	1	1	0	1	1	3	2	3	3	2	3	1	2	1	1	1	1	2	1	3	3	2	2	1	2	2	0	2	1	1	1	2	1	1	1	1	1	2	1	1	1	1	1	1
GH7	3	0	2	2	1	1	1	1	1	1	1	0	1	0	0	1	2	6	3	5	2	5	3	3	7	3	5	6	5	6	6	4	1	3	4	4	0	1	5	0	2	1	2	2	2	2	2	2	2
GH81	1	0	0	1	0	0	1	0	1	0	0	0	0	1	0	0	0	1	0	0	0	1	1	1	1	0	1	1	1	1	1	1	1	1	1	1	0	0	0	0	0	0	0	1	1	1	1	1	1
GH85	0	0	0	0	0	0	0	0	0	0	0	0	0	0	0	0	0	0	0	0	0	0	0	0	0	0	0	0	0	0	0	0	0	0	0	0	0	0	0	0	0	0	0	0	0	0	0	0	0
GH88	0	0	0	0	0	0	0	1	0	0	0	0	0	0	0	0	0	0	0	0	0	0	0	0	0	0	0	0	0	0	0	0	0	0	0	0	0	0	0	0	0	0	0	0	0	0	0	0	0
GH89	0	0	0	0	0	1	0	0	0	1	0	1	2	0	1	0	0	1	0	0	0	1	0	0	1	0	0	0	0	0	0	0	0	0	1	1	0	0	1	0	0	0	0	0	0	0	0	0	0
GH92	4	1	1	1	1	2	3	4	4	4	6	3	2	5	3	4	2	4	4	6	1	2	1	5	3	4	3	5	2	3	5	2	4	5	3	3	1	1	3	1	4	4	3	5	5	3	5	4	4
GH93	1	0	1	2	1	1	0	0	0	1	1	2	0	0	1	1	1	2	2	3	2	2	1	1	4	2	2	2	2	2	2	2	2	2	1	1	1	0	1	0	1	1	1	1	1	1	1	1	1
GH94	0	0	0	0	0	0	0	0	0	0	0	0	0	0	0	0	0	0	0	0	0	0	0	0	0	0	0	0	0	0	0	0	0	0	0	0	0	0	0	0	0	0	0	0	0	0	0	0	0
GH95	0	0	1	1	1	1	0	1	0	0	0	0	0	0	0	0	0	2	1	1	1	1	1	2	1	1	2	1	2	2	2	1	2	2	1	0	0	0	1	0	0	0	0	0	0	0	1	1	1
GH97	0	0	0	0	0	0	0	0	0	0	0	0	0	0	0	0	0	0	0	0	0	0	0	0	0	0	0	0	0	0	0	0	0	0	0	0	0	0	0	0	0	0	0	0	0	0	0	0	0
GH9	0	0	0	1	0	0	0	0	0	0	0	0	0	0	0	0	1	0	0	0	0	0	0	0	0	0	0	0	0	0	0	0	0	0	0	0	0	0	0	0	0	0	0	0	0	0	0	0	0
GT109	0	0	0	0	0	0	0	0	0	0	0	0	0	0	0	0	0	0	0	0	0	0	0	0	0	0	0	0	0	0	0	0	0	0	0	0	0	0	0	0	0	0	0	0	0	0	0	0	0
GT15	1	0	2	0	1	1	0	0	0	1	1	0	0	0	0	1	0	1	0	2	1	1	1	1	0	0	0	0	0	0	0	0	1	1	0	0	0	1	1	1	1	1	1	2	2	2	2	2	2
GT17	0	0	0	0	0	0	0	0	0	0	0	0	0	1	0	0	0	0	0	0	0	0	0	0	0	0	0	0	0	0	0	0	0	0	0	0	0	0	0	0	0	0	0	0	0	0	0	0	0
GT1	0	1	0	0	0	0	0	0	0	0	0	0	0	0	0	0	0	0	0	0	0	0	0	0	0	0	0	0	0	0	0	0	0	0	1	0	0	0	0	0	0	0	0	0	0	0	0	0	0
GT20	0	0	0	0	0	0	0	0	0	0	0	0	0	1	0	0	0	0	0	0	0	0	0	0	1	0	0	0	0	0	0	0	0	0	0	0	0	0	0	0	0	0	0	0	0	0	0	0	0
GT21	0	0	0	0	0	0	0	0	0	0	0	0	0	0	0	0	0	0	0	0	0	0	0	0	0	0	0	0	0	0	0	0	0	0	0	0	0	0	0	0	0	0	0	0	0	0	0	0	0
GT22	0	0	0	0	0	0	0	0	0	0	0	0	0	0	0	0	0	0	0	0	0	0	0	0	0	0	0	0	0	0	0	0	0	1	0	0	0	0	0	0	0	0	0	0	0	0	0	0	0
GT24	1	3	1	1	1	1	0	1	1	1	1	1	3	1	1	1	1	1	1	1	0	1	1	1	1	1	1	1	1	0	1	1	1	0	1	1	1	1	1	1	1	1	1	1	1	1	1	1	1
GT25	0	0	0	0	0	0	0	0	0	0	0	0	0	0	0	0	0	0	1	0	0	0	1	0	1	0	1	1	1	1	1	1	0	0	0	0	1	0	0	0	0	0	0	0	0	0	0	0	2
GT2	0	0	0	0	0	0	1	0	0	0	0	0	0	1	0	0	0	0	0	0	0	0	0	0	0	0	0	0	0	0	0	0	0	0	0	0	0	0	0	0	0	0	0	0	0	0	0	0	0
GT31	0	0	0	0	0	0	1	0	0	0	0	0	1	0	1	0	0	0	0	0	0	0	0	0	1	0	0	0	0	0	0	0	0	0	0	0	0	0	0	0	0	0	0	0	0	0	0	0	0
GT32	1	1	1	1	1	1	1	1	1	1	1	2	1	1	2	1	1	1	1	1	1	1	2	1	1	1	1	1	1	1	1	1	1	1	1	1	1	1	1	0	1	1	1	1	1	1	1	1	1
GT33	0	0	0	0	0	0	0	0	0	0	0	0	0	0	0	0	0	0	0	0	0	0	0	0	0	0	0	0	0	0	0	0	0	0	0	0	0	0	0	0	1	1	0	0	0	0	0	0	1
GT34	0	0	0	0	0	0	0	0	0	0	0	0	0	0	0	0	0	0	2	0	1	0	2	1	0	0	0	0	0	0	0	0	0	0	0	0	0	0	0	0	0	0	0	0	0	0	0	0	0
GT35	0	0	0	0	0	0	0	0	0	0	0	0	0	0	0	0	0	0	0	0	0	0	0	0	0	0	0	0	0	0	0	0	0	0	0	0	0	0	0	0	0	0	0	0	0	0	0	0	0
GT39	0	0	0	0	0	0	0	0	0	0	0	0	0	0	0	0	0	0	0	0	0	0	0	0	0	0	0	0	0	0	0	0	0	0	0	0	0	0	0	0	0	0	0	0	0	0	0	0	0
GT3	0	0	0	0	0	0	0	0	0	0	0	0	0	0	0	0	0	0	0	0	0	0	0	0	0	0	0	0	0	0	0	0	0	0	0	0	0	0	0	0	0	0	0	0	0	0	0	0	0
GT41	0	0	0	0	0	0	0	0	0	0	0	0	0	0	0	0	0	0	0	0	0	0	0	0	0	0	0	0	0	0	0	0	0	0	0	0	0	0	0	0	0	0	0	0	0	0	0	0	0
GT48	0	0	0	0	0	0	0	0	0	0	0	0	0	0	0	0	0	0	0	0	0	0	0	0	0	0	0	0	0	0	0	0	0	0	0	0	0	0	0	0	0	0	0	0	0	0	0	0	0
GT4	0	0	0	0	0	0	0	0	0	1	0	1	0	0	0	0	0	0	0	0	0	0	1	0	0	1	1	1	1	1	1	0	1	0	1	0	1	0	0	0	0	0	0	0	0	0	0	0	0
GT50	0	0	0	0	0	0	0	0	0	0	0	0	0	0	0	0	0	0	0	0	0	0	0	0	0	0	0	0	0	0	0	0	0	0	0	0	0	0	0	0	0	0	0	0	0	0	0	0	0
GT55	0	0	0	0	0	0	0	0	0	0	0	0	0	0	0	0	0	0	0	0	0	0	0	0	0	0	0	0	0	0	0	0	0	0	0	0	0	0	0	0	0	0	0	0	0	0	0	0	0
GT57	0	0	0	0	0	0	0	0	0	0	0	0	0	0	0	0	0	0	0	0	0	0	0	0	0	0	0	0	0	0	0	0	0	0	0	0	0	0	0	0	0	0	0	0	0	0	0	0	0
GT58	0	0	0	0	0	0	0	0	0	0	0	0	0	0	0	0	0	0	0	0	0	0	0	0	0	0	0	0	0	0	0	0	0	0	0	0	0	0	0	0	0	0	0	0	0	0	0	0	0
GT59	0	0	0	0	0	0	0	0	0	0	0	0	0	0	0	0	0	0	0	0	0	0	0	0	0	0	0	0	0	0	0	0	0	0	0	0	0	0	0	0	0	0	0	0	0	0	0	0	0
GT5	0	0	0	0	0	0	0	0	0	0	0	0	0	0	0	0	0	0	0	0	0	0	0	0	0	0	0	0	0	0	0	0	0	0	0	0	0	0	0	0	0	0	0	0	0	0	0	0	0
GT62	0	0	0	0	0	0	0	0	0	0	0	0	0	0	0	0	1	0	0	0	0	0	0	0	0	0	0	0	0	0	0	0	0	0	1	0	0	0	0	0	0	0	0	0	0	0	0	0	0
GT64	0	0	0	0	0	0	0	0	0	0	0	0	0	0	0	0	0	0	0	0	0	0	0	0	0	0	0	0	0	0	0	0	0	0	0	0	0	0	0	0	0	0	0	0	0	0	0	0	0
GT66	0	0	0	0	0	0	0	0	0	0	0	0	0	0	0	0	0	0	0	0	0	0	0	0	0	0	0	0	0	0	0	0	0	0	0	0	0	0	0	0	0	0	0	0	0	0	0	0	0
GT69	0	0	0	1	0	0	0	0	0	0	0	0	0	0	0	0	0	0	0	0	1	1	0	0	1	0	0	0	0	0	0	1	0	0	0	0	0	0	0	0	0	0	0	0	0	0	0	0	0
GT71	0	0	0	1	2	0	1	0	1	0	0	0	0	0	1	0	0	0	0	0	0	0	0	0	0	0	0	0	0	0	0	0	0	0	0	0	0	0	0	0	0	0	0	0	0	0	0	0	0
GT76	0	0	0	0	0	0	0	0	0	0	0	0	0	0	0	0	0	0	0	0	0	0	0	0	0	0	0	0	0	0	0	0	0	0	0	0	0	0	0	0	0	0	0	0	0	0	0	0	0
GT8	0	0	0	0	1	0	1	1	0	0	0	1	1	1	0	1	0	0	1	0	0	1	1	1	0	1	1	1	0	0	1	0	0	1	0	0	0	0	0	0	0	0	0	0	0	0	0	0	0
GT90	1	0	1	2	1	0	0	0	0	0	1	0	0	0	0	0	0	0	0	0	0	0	0	0	0	0	0	0	0	0	0	1	0	0	0	0	0	0	1	0	0	0	0	0	0	0	0	0	0
GT91	0	0	0	0	0	0	0	0	0	0	0	0	0	0	0	0	0	0	0	0	0	0	0	0	0	0	0	0	0	0	0	0	0	0	0	0	0	0	0	0	0	0	0	0	0	0	0	0	0
PL11	1	0	0	0	0	0	0	0	0	0	0	0	0	0	0	0	0	0	0	0	0	0	0	0	0	0	0	0	0	0	0	0	0	0	0	0	0	0	0	0	0	0	0	0	0	0	0	0	0
PL1	8	0	7	4	5	0	3	3	3	2	1	3	1	3	2	2	0	9	7	4	4	15	12	8	4	10	5	5	5	6	6	4	3	9	2	6	0	0	1	1	3	3	3	8	4	7	7	8	8
PL20	1	0	0	0	0	0	0	0	0	0	0	0	0	0	0	0	0	1	0	0	0	0	0	0	1	0	0	0	0	0	0	0	0	0	1	0	1	0	0	0	0	0	0	0	0	0	0	0	0
PL26	1	0	0	0	0	0	1	1	0	0	0	0	0	0	0	0	0	1	1	1	0	1	1	1	1	1	1	1	1	1	1	1	0	0	0	0	0	0	0	0	0	0	0	0	0	0	0	0	0
PL27	1	0	0	0	0	0	0	0	0	0	0	0	0	0	0	0	0	0	0	0	0	1	0	0	0	0	0	0	0	0	0	0	0	0	0	0	0	0	0	0	0	0	0	0	0	0	0	0	0
PL35	0	0	0	0	0	0	0	0	0	0	0	0	0	0	0	0	0	0	0	0	0	0	0	0	0	0	0	0	0	0	0	0	0	0	0	0	0	0	0	0	0	0	0	0	0	0	0	0	0
PL36	0	0	0	0	0	0	0	0	0	0	0	0	0	0	0	0	0	0	0	0	0	0	0	0	0	0	0	0	0	0	0	0	0	0	0	0	0	0	0	0	0	0	0	0	0	0	0	0	0
PL38	0	0	0	0	0	0	0	0	0	0	0	0	0	0	0	0	0	0	0	0	0	0	0	0	0	0	0	0	0	0	0	0	0	0	0	0	0	0	0	0	0	0	0	0	0	0	0	0	0
PL3	5	2	4	0	2	0	1	1	1	0	0	0	0	0	0	0	0	3	6	1	1	12	8	4	1	7	5	5	5	5	5	5	3	6	0	4	1	0	0	0	3	3	2	4	4	4	6	6	6
PL4	4	0	4	4	3	0	1	1	0	2	1	1	0	0	1	0	0	8	3	2	3	4	6	4	2	4	4	4	4	4	4	4	3	3	1	3	0	0	0	1	2	2	1	4	3	4	5	5	5
PL7	0	0	0	0	0	0	0	0	0	0	0	0	0	0	0	0	0	1	0	1	0	1	0	1	0	0	0	0	0	0	0	0	0	0	0	0	0	0	0	0	0	0	0	0	0	0	0	0	0
PL9	1	0	1	0	0	0	0	0	0	0	0	0	0	0	0	0	0	0	0	0	0	2	2	1	0	1	0	0	0	0	0	0	0	1	0	1	0	0	0	0	0	0	0	1	1	1	1	1	1
[truncated: 17 more columns]

## Sheet: Total proteases
	A.nid	V.gal	E.aus	A.nam	A.sub	A.ric	C.ber	C.bet	C.zei	P.fij	D.sep	P.eum	P.mus	R.col	S.mus	Z.tri	B.pan	P.spo	L.mac	P.mac	P.nod	C.cas	A.rab	E.nig	C.aqu	A.alt	B.may	B.ory	B.sor	B.zei	B.vic	E.tur	P.tri	S.lyc	H.pul	R.ruf	L.pal	C.geo	G.ste	C.apo	E.dar	E.pse	E.tri	D.sap1	D.sap2	D.scr	D.ser1	D.ser2	D.cor
A01	10	18	9	16	13	14	17	16	16	16	13	10	18	16	12	23	13	17	7	14	17	14	14	12	14	13	22	18	16	17	15	15	11	12	14	13	16	18	17	6	17	16	14	19	16	19	20	21	21
A11	1	0	0	0	0	0	1	0	0	0	0	1	0	0	0	0	0	0	0	0	1	0	0	0	0	0	0	0	0	0	0	0	0	2	0	0	0	0	0	1	1	1	0	2	2	1	0	0	0
A22	1	1	1	1	1	1	1	1	1	1	1	1	1	1	1	1	1	1	1	1	1	1	1	1	1	1	1	1	1	1	1	1	1	1	1	1	1	1	1	1	1	1	1	1	1	1	1	1	1
A28	1	1	1	0	0	0	1	1	1	0	0	1	3	1	0	0	0	0	1	0	1	0	0	1	0	0	0	0	0	0	0	0	1	1	1	1	1	0	0	1	1	1	1	1	1	1	1	1	1
C01	1	1	1	1	1	1	2	2	2	1	1	1	1	1	1	1	1	0	1	2	1	2	1	1	1	1	3	1	2	2	2	1	1	1	2	2	3	1	1	2	1	1	1	1	1	1	1	1	1
C02	2	3	1	1	2	2	2	2	2	4	1	3	1	1	1	2	3	3	3	8	2	3	3	3	4	3	3	3	3	3	3	3	3	3	3	3	4	3	3	2	2	2	2	3	3	3	3	3	3
C110	2	2	2	2	2	2	2	2	2	2	2	2	2	2	2	2	1	2	2	2	2	2	2	2	2	2	2	2	2	2	2	2	2	2	2	1	2	2	1	2	2	2	2	2	2	2	2	2	2
C115	1	1	1	1	1	1	1	1	1	1	1	1	1	1	1	1	1	1	1	1	1	1	1	1	0	1	1	1	1	1	1	1	1	1	1	1	1	1	1	1	1	1	1	1	1	1	1	1	1
C12	3	5	4	5	5	5	4	4	5	4	4	4	4	4	4	4	4	6	6	5	5	4	6	4	5	5	6	5	5	5	6	6	5	5	5	5	6	6	5	5	3	3	3	4	3	4	4	4	4
C13	1	1	1	1	1	1	1	1	1	1	1	2	1	1	1	1	1	1	1	1	1	1	1	1	1	1	1	1	1	1	1	1	1	1	1	1	1	1	1	1	1	1	1	1	1	1	1	1	1
C14	3	3	1	2	2	3	2	2	2	2	2	2	2	2	2	1	2	2	3	3	2	4	2	4	3	2	3	3	3	2	2	2	2	3	2	6	4	5	5	1	1	1	1	1	1	1	1	1	1
C15	1	1	1	1	1	1	1	1	1	1	1	2	0	1	1	1	1	3	1	3	1	2	1	2	2	2	1	1	1	1	1	1	1	1	3	3	1	1	1	1	1	1	1	0	0	0	1	0	0
C19	15	27	16	16	21	15	20	23	20	21	20	20	23	26	21	17	17	20	20	23	27	20	23	20	22	23	21	18	21	21	20	22	25	19	20	19	20	16	17	21	16	17	15	18	18	19	20	20	17
C26	9	12	11	10	10	9	10	11	10	10	11	10	8	9	10	10	9	12	10	14	9	12	11	10	11	11	10	10	10	10	10	11	11	10	9	11	10	10	10	10	11	10	10	11	11	10	11	9	11
C40	1	0	0	0	0	0	0	0	0	0	0	0	0	0	0	0	0	1	0	1	0	0	1	0	1	1	1	0	1	0	0	0	0	0	0	0	0	0	0	1	0	0	0	0	0	0	0	0	0
C44	5	8	5	5	5	4	5	5	5	4	5	6	6	5	4	4	5	7	5	6	4	5	7	5	4	5	5	5	5	5	4	6	4	5	4	4	5	5	4	5	4	5	4	5	5	5	6	6	6
C45	2	1	1	1	1	1	1	1	0	2	1	2	1	1	1	1	1	1	1	1	1	1	1	1	1	1	1	1	1	1	1	1	1	1	1	1	1	1	1	1	1	1	1	1	1	1	1	1	1
C48	3	6	3	3	3	3	4	4	3	3	4	7	4	3	3	3	5	3	3	3	4	3	3	3	4	3	3	3	3	3	3	3	3	2	4	3	4	3	3	6	1	1	1	3	3	3	3	4	3
C50	1	1	1	1	1	1	1	1	1	1	1	1	1	1	1	1	1	1	1	1	1	1	1	1	1	1	1	1	1	1	1	1	1	1	1	1	1	1	1	1	1	1	1	1	1	1	1	1	1
C54	1	2	1	1	1	1	1	1	1	1	1	1	1	1	1	1	1	1	1	1	1	1	1	1	1	1	1	1	1	1	1	1	1	1	1	1	1	1	1	1	1	1	1	1	1	1	1	1	1
C56	4	3	2	4	6	2	3	4	3	2	2	3	1	3	3	3	3	10	6	10	5	10	7	6	6	8	8	9	9	8	8	8	4	7	6	7	8	7	8	7	2	2	2	3	3	2	3	3	3
C65	1	1	0	1	1	1	1	1	1	1	1	1	0	1	1	1	1	1	1	1	1	1	1	1	1	1	1	1	1	1	1	1	1	1	1	1	1	1	1	1	1	1	1	1	1	1	1	1	1
C69	0	0	0	0	0	0	0	1	1	1	0	1	1	1	0	1	0	1	0	1	1	1	1	1	0	1	1	1	1	1	1	1	1	1	0	1	0	0	0	0	0	0	0	0	0	0	0	0	0
C82	0	0	0	0	0	0	0	0	0	0	0	0	0	0	0	0	0	0	0	0	0	0	1	0	0	0	0	0	0	0	0	0	0	0	0	0	0	0	0	0	0	0	0	0	0	0	0	0	0
C85	3	3	3	3	3	3	3	3	3	3	3	3	3	3	3	3	2	3	3	3	3	3	4	1	3	3	3	3	3	3	3	3	2	3	3	3	3	3	3	3	3	3	3	3	3	3	3	3	3
C89	0	0	0	0	0	0	0	0	0	0	1	0	0	0	0	0	0	0	0	0	0	0	0	0	0	0	0	0	0	0	0	0	0	0	0	0	0	0	0	0	0	0	0	0	0	0	0	0	0
C97	1	3	2	2	2	2	2	2	2	3	2	2	2	2	2	2	2	2	2	2	2	2	2	2	1	2	2	2	2	2	2	2	2	2	2	2	2	2	2	2	2	2	2	2	2	2	2	2	2
G01	2	0	0	4	2	1	0	0	0	2	1	2	2	1	1	4	1	2	1	1	3	1	1	1	1	2	4	2	2	2	2	2	1	2	2	2	1	3	1	0	0	0	0	1	1	1	1	2	1
I04	0	0	0	0	0	0	0	0	0	0	0	0	0	0	0	0	0	0	0	0	0	0	0	1	1	0	0	0	0	0	0	0	0	0	0	0	0	0	0	0	0	0	0	0	0	0	0	0	0
I08	1	0	0	0	0	0	0	0	0	0	0	0	0	0	0	0	0	0	0	0	0	0	0	0	0	0	0	0	0	0	0	0	0	0	0	0	0	0	0	0	0	0	0	0	0	0	0	0	0
I09	2	2	1	1	1	1	0	0	0	0	0	1	0	1	1	2	1	0	1	1	2	2	2	2	1	2	2	2	1	2	2	2	2	1	1	0	2	2	2	2	1	1	0	0	0	0	0	0	0
I13	1	0	0	0	0	0	0	0	0	0	0	0	0	0	0	0	0	0	0	0	0	0	0	0	0	0	0	0	0	0	0	0	0	0	0	0	0	0	0	0	0	0	0	0	0	0	0	0	0
I32	1	1	1	1	1	1	1	1	1	1	1	1	1	1	1	1	1	1	1	1	1	1	1	1	1	1	1	1	1	1	1	1	1	1	1	1	1	2	1	1	1	1	1	1	1	1	1	1	1
I51	1	4	2	2	2	1	2	2	3	3	1	2	2	2	2	2	3	5	4	7	2	4	1	2	3	3	3	3	2	2	3	3	3	2	3	3	1	1	2	2	2	2	2	1	0	2	2	2	2
I66	0	0	0	0	0	0	0	0	0	0	0	0	0	0	0	0	0	0	0	0	0	1	0	0	0	0	1	1	1	1	1	0	1	1	0	0	0	0	0	0	0	0	0	0	0	0	0	0	0
I87	1	2	2	2	2	2	2	2	2	2	2	2	2	2	2	2	2	2	2	2	2	2	2	2	2	2	3	3	3	3	3	2	2	2	2	2	2	2	2	2	2	2	2	2	2	1	2	2	2
M01	4	4	4	4	4	5	4	4	4	5	4	5	4	4	4	4	4	4	4	4	4	4	4	4	4	4	4	4	4	4	4	4	4	4	4	4	4	4	4	4	4	4	4	4	4	4	4	4	4
M03	0	2	2	4	4	3	5	5	3	5	2	5	8	3	6	17	2	2	2	4	2	2	2	1	2	2	2	2	2	2	2	2	2	2	2	2	2	2	2	2	2	2	2	2	2	2	2	2	2
M04	0	0	0	0	0	0	0	0	0	0	0	0	0	0	0	0	0	0	0	1	0	0	0	0	1	1	0	0	0	0	0	0	1	0	1	3	1	3	1	3	0	0	0	0	0	0	0	0	0
M06	0	0	0	0	0	0	0	0	0	0	0	0	0	0	0	0	0	0	0	0	0	1	0	1	1	0	0	0	0	0	0	0	0	0	1	1	0	1	0	2	0	0	0	0	0	0	0	0	0
M100	0	1	1	0	0	0	0	0	0	1	0	1	0	0	0	0	0	1	1	1	1	1	1	1	1	1	1	1	1	1	1	1	1	1	1	1	1	1	1	0	1	1	1	1	1	1	1	1	1
M10	0	2	1	0	0	0	1	0	0	1	0	1	0	0	0	0	0	2	1	3	2	3	1	1	2	2	2	3	2	3	2	1	1	2	2	5	1	3	1	1	1	1	1	1	1	1	1	1	1
M12	2	1	1	1	1	1	3	3	3	1	3	5	7	2	1	2	1	6	1	6	3	6	3	1	10	5	2	1	2	1	1	1	2	1	5	1	2	3	2	2	1	1	1	1	1	1	1	1	1
M13	1	1	0	1	1	0	0	0	1	0	0	0	0	0	0	0	0	2	1	2	1	1	2	1	0	1	1	1	1	1	1	1	1	1	0	0	1	0	0	0	1	1	1	0	0	0	0	0	1
M14	2	1	6	1	1	1	5	6	3	1	2	1	1	3	3	3	1	6	7	9	8	9	9	8	5	9	8	8	8	8	8	8	7	8	3	3	4	1	1	3	4	4	4	2	2	2	2	2	2
M16	6	6	6	6	6	6	6	6	6	6	6	6	6	6	6	6	6	6	6	6	6	7	6	5	7	6	6	6	6	6	6	6	7	6	6	6	7	6	7	6	6	6	6	6	6	5	6	6	6
M18	2	3	2	2	2	2	2	2	2	2	2	2	1	2	2	2	2	2	2	2	2	2	3	2	2	2	2	2	2	2	2	2	2	2	2	2	2	2	2	2	2	2	2	2	2	2	2	2	2
M19	1	1	1	2	1	1	1	1	2	1	1	1	1	4	2	2	1	2	2	3	1	3	1	2	3	1	1	1	2	1	2	1	1	2	2	5	2	2	3	1	2	2	1	1	1	1	1	1	2
M20	14	13	7	9	10	8	6	7	7	9	8	10	10	8	8	7	8	11	8	13	14	18	12	12	11	7	8	8	8	8	8	10	9	7	10	13	7	5	5	6	6	6	6	10	9	8	9	9	9
M24	12	17	13	10	10	10	10	11	9	10	9	9	7	10	10	10	8	10	9	12	10	11	9	10	10	10	10	10	10	10	10	10	9	10	12	10	12	9	8	9	8	8	8	8	10	9	9	9	9
M28	7	7	10	6	6	5	11	11	13	9	7	15	8	10	8	10	6	16	12	16	17	20	16	18	16	17	17	17	17	17	17	16	15	17	9	14	7	7	7	10	10	10	10	11	11	11	12	12	11
M35	4	1	0	1	1	0	3	3	4	1	0	3	1	1	1	1	0	5	2	2	2	3	0	2	3	2	1	0	0	0	0	0	1	1	1	1	1	0	1	0	3	3	3	4	5	5	5	6	6
M36	0	0	2	0	0	0	1	1	1	0	0	2	2	1	1	1	0	1	1	2	2	1	2	1	0	1	1	1	1	1	1	1	1	1	0	1	0	0	0	1	0	0	0	0	0	0	0	0	0
M38	14	13	8	8	12	11	11	12	7	13	8	12	9	8	10	5	13	9	8	14	9	10	8	9	13	10	10	9	8	10	10	10	9	8	13	13	14	10	11	8	8	8	7	14	13	12	13	13	14
M41	2	2	2	2	2	2	2	2	2	2	2	2	2	2	2	2	2	2	2	2	2	2	2	2	2	2	2	2	2	2	2	2	2	2	2	2	2	2	2	2	2	2	2	2	2	2	2	2	2
M43	2	0	7	1	1	0	7	7	7	5	3	3	6	4	4	6	1	3	1	3	2	6	2	2	3	1	0	0	0	0	0	0	1	1	2	3	1	5	3	2	2	2	2	3	3	5	5	5	5
M48	1	2	2	2	2	2	2	2	2	2	2	2	2	2	2	2	2	2	2	2	2	2	2	3	2	2	2	2	2	2	2	2	2	2	2	2	2	2	2	2	1	1	1	2	2	2	2	2	2
M49	2	1	2	1	1	1	1	1	1	1	1	1	1	1	1	1	1	1	1	1	1	4	1	1	2	1	3	1	1	1	1	2	1	1	2	3	1	2	1	1	1	1	1	1	1	1	1	1	1
M54	1	1	0	0	0	0	1	1	1	0	1	0	0	1	0	0	0	1	0	1	0	0	1	1	1	0	0	0	0	0	0	0	0	1	1	1	1	0	0	1	0	0	0	0	0	0	0	0	0
M67	5	7	7	7	7	7	7	6	7	7	7	7	5	8	7	7	7	7	7	7	6	7	7	7	7	7	7	7	7	7	7	7	6	7	7	7	7	7	7	7	7	7	7	7	7	7	7	7	7
M76	1	1	1	1	1	1	1	1	1	1	1	1	0	1	1	1	1	1	1	1	1	1	1	1	1	1	1	1	1	1	1	1	1	1	1	1	1	1	1	1	1	1	1	1	1	1	1	1	1
M77	5	0	0	0	0	0	1	1	0	0	1	0	0	0	0	0	0	5	1	3	2	1	1	3	3	0	2	1	5	3	4	2	0	1	0	1	3	3	1	0	0	0	0	0	0	0	0	0	0
M79	1	3	1	1	1	1	1	1	1	1	1	1	1	1	1	1	1	1	1	1	1	1	1	1	1	1	1	1	1	1	1	1	1	1	1	1	1	1	1	1	1	1	1	1	1	1	1	1	1
M80	2	3	3	3	3	3	3	3	3	3	3	2	2	3	3	3	3	3	4	3	4	3	3	3	3	4	3	3	3	3	3	3	4	4	3	3	3	3	3	3	3	3	3	3	3	2	3	3	3
M81	0	0	0	0	0	1	0	0	0	1	0	0	0	1	0	1	0	1	0	0	0	0	0	0	1	0	0	0	0	0	0	0	0	0	0	0	0	0	0	0	0	0	0	0	0	0	0	0	0
M86	0	0	0	1	0	0	0	0	0	0	0	0	0	0	0	0	0	0	0	0	0	0	0	0	0	0	0	0	0	0	0	0	0	0	0	0	0	0	0	0	0	0	0	0	0	0	0	0	0
M88	0	0	0	0	0	0	0	0	0	0	0	0	0	0	0	0	0	1	0	0	0	0	0	0	0	0	0	0	0	0	0	0	0	0	0	0	0	0	0	0	0	0	0	0	0	0	0	0	0
N09	0	0	0	0	0	0	0	0	0	0	0	0	1	0	0	0	0	0	0	0	0	0	0	0	0	0	0	0	0	0	0	0	0	0	0	0	0	0	0	0	0	0	0	0	0	0	0	0	0
N11	0	0	0	0	0	0	0	0	0	0	0	0	1	1	0	0	1	0	0	0	1	0	0	0	1	0	0	0	0	0	0	0	0	0	0	0	0	0	0	0	0	0	0	0	0	0	0	0	0
P01	0	1	1	1	1	1	0	0	0	0	0	0	2	0	0	0	0	1	0	1	1	1	1	1	1	1	1	1	1	1	1	0	1	1	1	1	1	1	1	0	0	0	0	1	1	1	1	1	1
S01	3	2	4	1	1	1	4	5	4	2	3	2	2	2	1	2	1	6	3	7	4	5	4	4	3	6	4	3	3	3	3	3	2	4	2	2	4	3	2	4	1	1	1	1	1	1	1	1	1
S08	3	5	9	4	4	3	11	15	10	8	5	9	11	9	5	11	4	17	10	15	12	15	9	8	15	17	11	13	12	14	14	11	9	12	12	9	15	16	9	10	6	6	6	10	6	5	9	9	8
S09	64	45	46	54	52	51	75	77	61	62	49	66	62	63	55	57	59	88	48	108	75	101	65	65	71	76	56	56	55	55	54	56	54	69	64	59	67	49	60	44	45	45	44	62	61	56	65	70	64
S10	5	7	9	10	10	8	12	13	9	16	16	16	17	11	11	13	6	12	8	14	12	11	12	10	16	11	12	11	11	11	11	11	10	11	16	11	10	7	11	4	10	9	9	12	13	14	14	15	12
S12	7	16	4	8	6	10	13	17	10	10	9	9	9	12	6	10	6	17	5	18	12	23	11	12	15	14	7	7	8	8	8	5	7	9	18	18	11	9	14	11	7	7	6	12	12	10	12	13	10
S14	1	2	1	1	1	1	1	1	1	1	1	2	1	1	1	1	1	1	1	1	1	1	1	1	1	1	1	1	1	1	1	1	1	1	1	0	1	1	1	1	1	1	1	1	1	1	1	1	1
S15	0	0	0	1	1	1	0	1	0	0	0	0	0	1	0	1	2	0	0	0	0	1	0	0	0	0	0	0	0	0	0	0	0	0	0	0	0	0	0	0	1	1	0	0	0	0	0	0	1
S16	2	2	2	2	2	2	2	2	2	2	2	2	2	2	2	2	2	2	2	2	2	2	2	2	2	2	2	2	2	2	2	2	2	2	2	2	2	2	2	2	2	2	2	2	2	2	2	2	2
S26	3	3	2	4	3	3	3	2	2	4	3	4	4	3	3	3	3	4	3	4	3	4	4	2	5	3	3	3	3	3	3	3	3	3	3	2	3	4	3	3	3	3	3	3	3	3	3	3	3
S28	2	3	2	2	3	3	3	4	3	3	3	6	5	2	3	12	2	5	2	4	4	2	3	3	3	4	4	6	6	6	7	3	4	4	5	4	6	1	3	0	3	3	3	3	3	4	4	4	4
S33	34	55	45	41	44	44	55	64	50	49	56	55	63	50	37	49	49	74	38	85	44	83	45	44	58	60	44	46	43	40	44	40	34	53	55	57	38	39	58	48	29	31	30	42	40	36	46	48	42
S41	0	0	0	0	0	0	0	0	0	0	0	0	0	0	0	0	0	0	0	0	0	0	0	0	0	0	0	0	0	0	0	0	0	0	0	0	0	1	1	0	0	0	0	0	0	0	0	0	0
S51	0	0	1	0	0	0	1	1	0	0	1	1	1	1	0	1	0	1	0	1	1	1	1	1	0	1	0	0	0	0	0	0	1	1	0	0	0	0	0	0	0	0	0	0	0	0	0	0	0
S53	3	5	4	6	5	13	8	7	5	12	8	13	17	8	8	10	7	7	2	4	5	3	5	5	8	3	4	3	4	4	5	6	6	5	8	3	6	5	5	2	4	4	4	4	4	4	4	4	5
S54	3	4	4	4	4	4	4	4	4	2	4	4	1	4	4	3	4	6	5	5	5	5	5	5	5	5	5	5	5	5	5	5	5	5	4	4	4	4	4	4	4	4	4	4	4	4	4	4	4
S59	1	2	1	1	1	1	1	1	1	1	1	1	1	1	1	1	1	1	1	1	1	1	1	1	1	1	1	1	1	1	1	1	1	1	1	1	1	1	1	1	1	1	1	1	1	1	1	1	1
S64	0	0	0	0	0	0	0	0	0	0	0	0	0	0	0	0	0	0	0	0	0	0	0	0	0	0	0	0	0	0	0	0	0	0	0	0	0	1	0	0	0	0	0	0	0	0	0	0	0
S66	0	0	0	1	1	0	0	0	0	0	0	0	0	0	0	0	0	0	0	0	0	0	0	0	0	0	0	0	0	0	0	0	0	0	0	0	0	0	0	0	0	0	0	0	0	0	0	0	0
T01	15	14	14	14	14	14	14	14	14	14	14	14	15	14	14	14	14	14	15	14	14	14	11	14	14	14	14	14	14	14	14	14	14	14	14	13	14	15	14	14	13	13	14	14	14	14	14	14	14
T02	2	2	3	2	2	2	2	2	2	2	2	2	2	3	2	2	2	3	2	2	2	2	2	1	2	2	2	2	2	2	2	2	2	1	2	2	2	3	3	2	1	1	1	2	2	1	2	2	2
T03	2	2	2	2	2	2	2	2	1	3	2	2	2	2	2	2	2	3	2	2	2	2	2	2	2	3	2	2	2	2	2	2	2	2	2	3	2	3	2	2	2	2	2	2	2	2	2	2	3
T05	1	1	1	1	1	1	1	1	1	1	1	1	1	1	1	1	1	1	1	1	1	1	1	1	1	1	1	1	1	1	1	1	1	1	1	1	1	1	1	1	1	1	1	1	1	1	1	1	1
U74	0	0	0	0	0	0	0	0	0	0	0	0	0	0	0	0	0	1	0	1	0	0	0	0	0	0	0	0	0	0	0	0	0	0	0	0	0	1	0	0	0	0	0	0	0	0	0	0	0
[truncated: 17 more columns]

## Sheet: Secreted proteases
	A.nid	V.gal	E.aus	A.nam	A.sub	A.ric	C.ber	C.bet	C.zei	P.fij	D.sep	P.eum	P.mus	R.col	S.mus	Z.tri	B.pan	P.spo	L.mac	P.mac	P.nod	C.cas	A.rab	E.nig	C.aqu	A.alt	B.may	B.ory	B.sor	B.zei	B.vic	E.tur	P.tri	S.lyc	H.pul	R.ruf	L.pal	C.geo	G.ste	C.apo	E.dar	E.pse	E.tri	D.sap1	D.sap2	D.scr	D.ser1	D.ser2	D.cor
A01	5	6	6	3	5	3	5	5	7	4	4	7	4	5	4	9	2	4	3	6	7	7	7	5	4	4	9	10	8	9	8	6	5	4	6	4	6	6	8	4	8	7	7	8	8	8	10	11	12
A11	0	0	0	0	0	0	0	0	0	0	0	0	0	0	0	0	0	0	0	0	0	0	0	0	0	0	0	0	0	0	0	0	0	0	0	0	0	0	0	0	0	0	0	0	0	0	0	0	0
A22	0	0	0	0	0	0	0	0	0	0	0	0	0	0	0	0	0	0	0	0	0	0	0	0	0	0	0	0	0	0	0	0	0	0	0	0	0	0	0	0	0	0	0	0	0	0	0	0	0
A28	0	0	0	0	0	0	0	0	0	0	0	0	0	0	0	0	0	0	0	0	0	0	0	0	0	0	0	0	0	0	0	0	0	0	0	0	0	0	0	0	0	0	0	0	0	0	0	0	0
C01	0	0	0	0	0	0	0	0	0	0	0	0	0	0	0	0	0	0	0	0	0	1	0	0	0	0	0	0	0	0	0	0	0	0	0	0	0	0	0	0	0	0	0	0	0	0	0	0	0
C02	0	0	0	0	0	0	0	0	0	0	0	0	0	0	0	0	0	0	0	0	0	0	0	0	0	0	0	0	0	0	0	0	0	0	0	0	0	0	0	0	0	0	0	0	0	0	0	0	0
C110	0	0	0	0	0	0	0	0	0	0	0	0	0	0	0	0	0	0	0	0	0	0	0	0	0	0	0	0	0	0	0	0	0	1	0	0	0	0	0	0	0	0	0	0	0	0	0	0	0
C115	0	0	0	0	0	0	0	0	0	0	0	0	0	0	0	0	0	0	0	0	0	0	0	0	0	0	0	0	0	0	0	0	0	0	0	0	0	0	0	0	0	0	0	0	0	0	0	0	0
C12	0	0	0	0	0	0	0	0	0	0	0	0	0	0	0	0	0	0	0	0	0	0	1	0	0	0	0	0	0	0	0	0	1	0	0	0	0	0	0	0	0	0	0	0	0	0	0	0	0
C13	1	1	1	1	1	0	0	1	1	1	0	2	1	1	1	1	0	1	1	1	1	1	1	0	1	1	1	1	1	1	1	1	1	1	1	1	1	1	1	1	1	1	1	1	1	1	1	1	1
C14	0	0	0	0	0	0	0	0	0	0	0	0	0	0	0	0	0	0	0	0	0	0	0	0	0	0	0	0	0	0	0	0	0	0	0	0	0	0	0	0	0	0	0	0	0	0	0	0	0
C15	0	0	0	0	0	0	0	0	0	0	0	0	0	0	0	0	0	0	0	0	0	0	0	0	0	0	0	0	0	0	0	0	0	0	0	0	0	0	0	0	0	0	0	0	0	0	0	0	0
C19	0	0	0	1	0	0	0	0	0	0	0	0	0	0	0	1	0	0	0	0	0	0	0	0	0	0	0	0	0	0	0	0	0	0	0	0	0	0	0	0	0	0	0	0	0	0	0	0	0
C26	0	0	0	0	0	0	0	0	0	0	0	0	0	0	0	0	0	0	0	1	0	0	0	0	0	1	1	1	1	1	1	1	0	0	0	0	0	0	1	0	0	0	0	0	0	0	0	0	0
C40	1	0	0	0	0	0	0	0	0	0	0	0	0	0	0	0	0	1	0	1	0	0	0	0	1	0	0	0	1	0	0	0	0	0	0	0	0	0	0	0	0	0	0	0	0	0	0	0	0
C44	0	0	0	0	0	0	1	1	1	1	1	1	1	1	1	1	0	1	0	0	0	0	0	0	0	0	0	0	0	0	0	0	0	0	0	0	0	0	0	0	0	0	0	0	0	0	0	0	0
C45	0	0	0	0	0	0	0	0	0	0	0	0	0	0	0	0	0	0	0	0	0	0	0	0	0	0	0	0	0	0	0	0	0	0	0	0	0	0	0	0	0	0	0	0	0	0	0	0	0
C48	0	0	1	0	0	0	0	0	0	0	0	0	0	0	0	0	0	0	0	0	0	0	0	0	0	0	0	0	0	0	0	0	0	0	0	0	0	0	0	0	0	0	0	0	0	0	0	0	0
C50	0	0	0	0	0	0	0	0	0	0	0	0	0	0	0	0	0	0	0	0	0	0	0	0	0	0	0	0	0	0	0	0	0	0	0	0	0	0	0	0	0	0	0	0	0	0	0	0	0
C54	0	0	0	0	0	0	0	0	0	0	0	0	0	0	0	0	0	0	0	0	0	0	0	0	0	0	0	0	0	0	0	0	0	0	0	0	0	0	0	0	0	0	0	0	0	0	0	0	0
C56	1	0	1	0	0	0	0	0	0	0	0	0	0	0	0	0	0	2	0	1	0	1	0	0	1	0	0	1	1	0	0	0	0	0	1	1	0	0	0	0	0	0	0	0	0	0	0	0	0
C65	0	0	0	0	0	0	0	0	0	0	0	0	0	0	0	0	0	0	0	0	0	0	0	0	0	0	0	0	0	0	0	0	0	0	0	0	0	0	0	0	0	0	0	0	0	0	0	0	0
C69	0	0	0	0	0	0	0	1	0	1	0	0	0	1	0	1	0	1	0	0	1	1	1	1	0	1	1	1	1	1	1	1	0	1	0	1	0	0	0	0	0	0	0	0	0	0	0	0	0
C82	0	0	0	0	0	0	0	0	0	0	0	0	0	0	0	0	0	0	0	0	0	0	0	0	0	0	0	0	0	0	0	0	0	0	0	0	0	0	0	0	0	0	0	0	0	0	0	0	0
C85	0	0	0	0	0	0	0	0	0	0	0	0	0	0	0	0	0	0	0	0	0	0	0	0	0	0	0	0	0	0	0	0	0	0	0	0	0	0	0	0	0	0	0	0	0	0	0	0	0
C89	0	0	0	0	0	0	0	0	0	0	0	0	0	0	0	0	0	0	0	0	0	0	0	0	0	0	0	0	0	0	0	0	0	0	0	0	0	0	0	0	0	0	0	0	0	0	0	0	0
C97	0	0	0	0	0	0	0	0	0	0	0	0	0	0	1	0	0	0	0	0	0	0	0	0	0	0	0	0	0	0	0	0	0	0	0	0	0	0	0	0	0	0	0	0	0	0	0	0	0
G01	2	0	0	1	2	1	0	0	0	1	1	2	2	1	1	2	0	2	1	1	2	1	1	1	0	2	3	2	1	2	1	2	1	2	2	1	1	1	0	0	0	0	0	1	1	1	1	2	1
I04	0	0	0	0	0	0	0	0	0	0	0	0	0	0	0	0	0	0	0	0	0	0	0	0	0	0	0	0	0	0	0	0	0	0	0	0	0	0	0	0	0	0	0	0	0	0	0	0	0
I08	1	0	0	0	0	0	0	0	0	0	0	0	0	0	0	0	0	0	0	0	0	0	0	0	0	0	0	0	0	0	0	0	0	0	0	0	0	0	0	0	0	0	0	0	0	0	0	0	0
I09	1	2	0	1	0	0	0	0	0	0	0	1	0	1	1	1	1	0	0	0	1	1	1	1	1	1	1	1	1	1	1	1	1	1	0	0	1	1	1	1	0	0	0	0	0	0	0	0	0
I13	0	0	0	0	0	0	0	0	0	0	0	0	0	0	0	0	0	0	0	0	0	0	0	0	0	0	0	0	0	0	0	0	0	0	0	0	0	0	0	0	0	0	0	0	0	0	0	0	0
I32	0	0	0	0	0	0	0	0	0	0	0	0	0	0	0	0	0	0	0	0	0	0	0	0	0	0	0	0	0	0	0	0	0	0	0	0	0	0	0	0	0	0	0	0	0	0	0	0	0
I51	0	2	1	2	1	0	2	2	3	1	1	2	2	2	2	1	2	2	3	3	0	1	0	0	2	2	2	1	0	0	1	1	2	2	2	0	1	1	1	1	2	1	1	0	0	0	1	2	1
I66	0	0	0	0	0	0	0	0	0	0	0	0	0	0	0	0	0	0	0	0	0	0	0	0	0	0	0	0	0	0	0	0	0	0	0	0	0	0	0	0	0	0	0	0	0	0	0	0	0
I87	0	0	0	0	0	0	0	0	0	0	0	0	0	0	0	0	0	0	0	0	0	0	0	0	0	0	0	0	0	0	0	0	0	0	0	0	0	0	0	0	0	0	0	0	0	0	0	0	0
M01	0	0	0	0	0	0	0	0	0	0	0	0	0	0	0	0	0	0	0	0	0	0	0	0	0	0	0	0	0	0	0	0	0	0	0	0	0	0	0	0	0	0	0	0	0	0	0	0	0
M03	0	0	0	0	0	0	1	3	1	0	0	0	0	1	3	4	0	0	0	1	0	0	0	0	0	0	0	0	0	0	0	0	0	0	0	0	0	0	0	0	0	0	0	0	0	0	0	0	0
M04	0	0	0	0	0	0	0	0	0	0	0	0	0	0	0	0	0	0	0	0	0	0	0	0	0	0	0	0	0	0	0	0	0	0	0	0	0	0	0	0	0	0	0	0	0	0	0	0	0
M06	0	0	0	0	0	0	0	0	0	0	0	0	0	0	0	0	0	0	0	0	0	0	0	0	0	0	0	0	0	0	0	0	0	0	0	0	0	0	0	0	0	0	0	0	0	0	0	0	0
M100	0	0	0	0	0	0	0	0	0	0	0	0	0	0	0	0	0	0	0	0	0	0	0	0	0	0	0	0	0	0	0	0	0	0	0	0	0	0	0	0	0	0	0	0	0	0	0	0	0
M10	0	0	0	0	0	0	0	0	0	0	0	0	0	0	0	0	0	1	0	0	0	0	0	0	0	0	0	0	0	0	0	0	0	1	1	0	0	0	0	0	0	0	0	0	0	0	0	0	0
M12	0	0	0	0	0	0	1	2	1	0	1	1	5	1	0	1	0	3	0	5	2	4	1	0	7	2	1	0	0	1	0	1	0	0	3	0	1	1	1	1	0	0	0	0	0	0	0	0	0
M13	0	0	0	0	0	0	0	0	0	0	0	0	0	0	0	0	0	1	0	1	0	0	0	0	0	0	0	0	0	0	0	0	0	0	0	0	0	0	0	0	0	0	0	0	0	0	0	0	0
M14	2	1	5	1	1	1	5	5	2	0	2	0	1	3	3	3	1	5	5	6	8	9	9	8	4	7	7	8	7	7	6	8	6	7	2	3	3	1	1	2	4	3	4	2	2	2	2	2	2
M16	0	0	0	0	0	0	0	1	0	1	0	0	0	0	0	0	0	0	0	0	0	0	0	0	0	0	0	0	0	0	0	0	0	0	0	0	0	0	0	0	0	0	1	0	0	0	0	0	1
M18	0	0	0	0	0	0	0	0	0	0	0	0	0	0	0	0	0	0	0	0	0	0	0	0	0	0	0	0	0	0	0	0	0	0	0	0	0	0	0	0	0	0	0	0	0	0	0	0	0
M19	0	0	1	0	0	0	0	0	0	0	0	0	0	1	0	0	0	0	0	0	0	0	0	0	0	0	0	0	0	0	0	0	0	0	0	0	0	0	0	0	1	1	0	0	0	0	0	0	0
M20	3	1	1	1	0	2	0	1	0	2	1	1	1	1	1	1	1	2	3	4	4	4	3	2	0	1	2	2	2	2	2	2	2	2	0	1	1	1	1	1	1	1	2	1	1	1	1	1	1
M24	0	0	0	0	0	0	0	0	0	0	1	0	0	0	0	0	0	0	0	0	0	1	0	0	1	2	1	1	1	1	1	1	0	2	0	0	0	0	0	0	1	1	1	0	0	0	1	1	1
M28	3	4	7	2	2	1	7	7	6	3	2	3	4	6	3	5	2	9	5	8	9	14	11	11	9	12	10	11	11	10	10	7	10	8	4	6	3	3	3	5	6	7	7	8	8	7	7	7	7
M35	4	1	0	1	1	0	3	2	4	1	0	3	1	0	1	1	0	4	2	2	2	3	0	2	3	2	1	0	0	0	0	0	1	1	1	1	1	0	1	0	3	3	3	4	4	5	5	6	5
M36	0	0	2	0	0	0	0	1	1	0	0	0	0	0	0	0	0	1	1	1	2	1	2	1	0	1	1	1	1	1	1	1	1	1	0	1	0	0	0	1	0	0	0	0	0	0	0	0	0
M38	1	0	0	0	0	0	0	0	0	1	0	0	0	0	0	0	0	0	0	1	0	0	0	0	0	0	0	0	0	0	0	0	0	0	1	1	0	0	0	0	1	1	0	0	0	0	0	0	1
M41	0	0	0	0	0	0	0	0	0	0	0	0	0	0	0	1	0	0	0	0	0	0	0	0	0	0	0	0	0	0	0	0	0	0	0	0	0	0	0	0	0	0	0	0	0	0	0	0	0
M43	2	0	5	1	0	0	5	5	3	2	0	0	4	4	3	1	0	1	0	1	2	3	2	2	2	1	0	0	0	0	0	0	1	1	2	3	1	2	2	1	2	2	2	2	2	3	5	5	5
M48	0	0	0	0	0	0	0	0	0	0	0	0	0	0	0	0	0	0	0	0	0	0	0	0	0	0	0	0	0	0	0	0	0	0	0	0	0	0	0	0	0	0	0	0	0	0	0	0	0
M49	0	0	0	0	0	0	0	0	0	0	0	0	1	0	0	0	0	0	0	0	0	1	0	0	0	0	0	0	0	0	0	0	0	0	0	0	0	0	0	0	0	0	0	0	0	0	0	0	0
M54	0	0	0	0	0	0	0	0	0	0	0	0	0	0	0	0	0	0	0	0	0	0	0	0	0	0	0	0	0	0	0	0	0	0	0	0	0	0	0	0	0	0	0	0	0	0	0	0	0
M67	1	0	0	0	0	0	0	0	0	0	0	0	0	0	0	0	0	0	0	0	0	0	0	0	0	0	0	0	0	0	0	0	0	0	0	0	0	0	0	0	0	0	0	0	0	0	0	0	0
M76	0	0	0	0	0	0	0	0	0	0	0	0	0	0	0	0	0	0	0	0	0	0	0	0	0	0	0	0	0	0	0	0	0	0	0	0	0	0	0	0	0	0	0	0	0	0	0	0	0
M77	0	0	0	0	0	0	0	0	0	0	0	0	0	0	0	0	0	0	0	0	0	0	0	0	0	0	0	0	0	0	0	0	0	0	0	0	0	0	0	0	0	0	0	0	0	0	0	0	0
M79	0	0	0	0	0	0	0	0	0	0	0	0	0	0	0	0	0	0	0	0	0	0	0	0	0	0	0	0	0	0	0	0	0	0	0	0	0	0	0	0	0	0	0	0	0	0	0	0	0
M80	0	0	0	0	0	0	0	0	0	0	0	0	0	0	0	0	0	0	0	0	0	0	0	0	0	0	0	0	0	0	0	0	0	0	0	0	0	0	0	0	0	0	0	0	0	0	0	0	0
M81	0	0	0	0	0	0	0	0	0	0	0	0	0	0	0	0	0	0	0	0	0	0	0	0	0	0	0	0	0	0	0	0	0	0	0	0	0	0	0	0	0	0	0	0	0	0	0	0	0
M86	0	0	0	0	0	0	0	0	0	0	0	0	0	0	0	0	0	0	0	0	0	0	0	0	0	0	0	0	0	0	0	0	0	0	0	0	0	0	0	0	0	0	0	0	0	0	0	0	0
M88	0	0	0	0	0	0	0	0	0	0	0	0	0	0	0	0	0	0	0	0	0	0	0	0	0	0	0	0	0	0	0	0	0	0	0	0	0	0	0	0	0	0	0	0	0	0	0	0	0
N09	0	0	0	0	0	0	0	0	0	0	0	0	0	0	0	0	0	0	0	0	0	0	0	0	0	0	0	0	0	0	0	0	0	0	0	0	0	0	0	0	0	0	0	0	0	0	0	0	0
N11	0	0	0	0	0	0	0	0	0	0	0	0	0	0	0	0	0	0	0	0	0	0	0	0	0	0	0	0	0	0	0	0	0	0	0	0	0	0	0	0	0	0	0	0	0	0	0	0	0
P01	0	0	0	0	0	0	0	0	0	0	0	0	0	0	0	0	0	0	0	0	0	0	0	0	0	0	0	0	0	0	0	0	0	0	0	0	0	0	0	0	0	0	0	0	0	0	0	0	0
S01	1	0	2	0	0	0	2	2	2	1	0	0	1	1	0	1	0	4	2	5	3	2	3	3	0	4	3	2	2	2	2	1	1	3	0	0	0	0	0	0	0	0	0	0	0	0	0	0	0
S08	1	2	6	3	3	1	8	11	6	3	3	7	9	6	3	6	1	12	9	11	7	11	4	5	7	9	8	10	7	10	10	6	6	7	4	5	2	4	2	5	4	4	5	8	5	4	7	8	7
S09	17	7	18	15	17	8	18	18	15	10	10	10	11	18	9	13	13	30	15	31	19	32	24	20	23	24	17	18	18	16	18	16	18	23	19	14	10	11	18	10	19	17	20	19	18	13	21	23	26
S10	4	6	7	6	6	6	10	12	6	13	8	11	12	9	9	9	3	9	3	12	6	8	11	9	16	9	10	9	9	10	9	10	7	7	12	6	5	5	11	2	8	8	8	10	11	10	13	13	11
S12	1	3	2	1	2	3	2	5	1	0	2	0	1	3	1	4	2	4	1	5	4	5	3	3	3	3	2	3	3	3	4	2	2	2	5	5	2	2	2	5	3	3	2	3	2	2	3	3	3
S14	0	0	0	0	0	0	0	0	0	0	0	0	0	0	0	0	0	0	0	0	0	0	0	0	0	0	0	0	0	0	0	0	0	0	0	0	0	0	0	0	0	0	0	0	0	0	0	0	0
S15	0	0	0	0	0	0	0	0	0	0	0	0	0	0	0	0	0	0	0	0	0	0	0	0	0	0	0	0	0	0	0	0	0	0	0	0	0	0	0	0	0	0	0	0	0	0	0	0	0
S16	0	0	0	0	0	0	0	0	0	0	0	0	0	0	0	0	0	1	0	0	0	0	0	0	0	0	0	0	0	0	0	0	0	0	0	0	0	0	0	0	0	0	0	0	0	0	0	0	0
S26	0	1	0	0	0	0	0	0	0	0	0	0	0	0	0	0	0	0	0	0	0	0	0	0	0	0	0	0	0	0	0	0	0	0	0	0	0	0	0	0	0	0	0	0	0	0	0	0	0
S28	2	3	1	1	1	2	2	4	2	2	3	2	5	2	2	5	1	3	2	4	3	2	2	3	3	3	2	4	3	4	6	1	4	2	5	2	3	1	3	0	2	2	3	3	3	4	4	4	2
S33	2	0	6	1	0	1	5	5	2	1	2	9	6	4	3	1	1	7	5	18	4	13	4	5	6	6	1	1	2	2	1	0	2	8	4	8	2	1	7	1	1	1	2	3	3	2	5	5	3
S41	0	0	0	0	0	0	0	0	0	0	0	0	0	0	0	0	0	0	0	0	0	0	0	0	0	0	0	0	0	0	0	0	0	0	0	0	0	1	0	0	0	0	0	0	0	0	0	0	0
S51	0	0	1	0	0	0	1	1	0	0	1	1	0	1	0	1	0	1	0	1	1	1	1	1	0	1	0	0	0	0	0	0	1	1	0	0	0	0	0	0	0	0	0	0	0	0	0	0	0
S53	2	4	4	6	5	10	5	5	4	6	5	10	7	7	6	7	7	5	1	3	3	3	4	5	7	3	4	3	2	4	5	3	4	5	5	3	6	3	2	1	4	4	4	4	4	4	4	4	5
S54	0	0	0	0	0	0	0	0	0	0	0	0	0	0	0	0	0	0	0	0	0	0	0	0	0	0	0	0	0	0	0	0	0	0	0	0	0	0	0	0	0	0	0	0	0	0	0	0	0
S59	0	0	0	0	0	0	0	0	0	0	0	0	0	0	0	0	0	0	0	0	0	0	0	0	0	0	0	0	0	0	0	0	0	0	0	0	0	0	0	0	0	0	0	0	0	0	0	0	0
S64	0	0	0	0	0	0	0	0	0	0	0	0	0	0	0	0	0	0	0	0	0	0	0	0	0	0	0	0	0	0	0	0	0	0	0	0	0	0	0	0	0	0	0	0	0	0	0	0	0
S66	0	0	0	0	0	0	0	0	0	0	0	0	0	0	0	0	0	0	0	0	0	0	0	0	0	0	0	0	0	0	0	0	0	0	0	0	0	0	0	0	0	0	0	0	0	0	0	0	0
T01	0	0	0	0	0	0	0	0	0	0	0	0	0	0	0	0	0	0	0	0	0	0	0	0	0	0	0	0	0	0	0	0	0	0	0	0	0	0	0	0	0	0	0	0	0	0	0	0	0
T02	0	1	1	0	0	0	0	0	0	0	0	0	0	0	0	0	0	1	0	0	0	0	0	0	0	0	0	0	0	0	0	0	0	0	0	0	0	0	0	0	0	0	0	0	0	0	0	0	0
T03	0	0	0	0	1	0	1	1	0	0	1	0	0	1	0	1	0	2	0	1	0	1	1	1	1	1	0	1	1	1	1	1	1	1	0	2	1	1	1	1	1	1	1	1	1	1	1	1	2
T05	0	0	0	0	0	0	0	0	0	0	0	0	0	0	0	0	0	0	0	0	0	0	0	0	0	0	0	0	0	0	0	0	0	0	0	0	0	0	0	0	0	0	0	0	0	0	0	0	0
U74	0	0	0	0	0	0	0	0	0	0	0	0	0	0	0	0	0	0	0	1	0	0	0	0	0	0	0	0	0	0	0	0	0	0	0	0	0	0	0	0	0	0	0	0	0	0	0	0	0
[truncated: 17 more columns]

## Sheet: Total lipases
	A.nid	V.gal	E.aus	A.nam	A.sub	A.ric	C.ber	C.bet	C.zei	P.fij	D.sep	P.eum	P.mus	R.col	S.mus	Z.tri	B.pan	P.spo	L.mac	P.mac	P.nod	C.cas	A.rab	E.nig	C.aqu	A.alt	B.may	B.ory	B.sor	B.zei	B.vic	E.tur	P.tri	S.lyc	H.pul	R.ruf	L.pal	C.geo	G.ste	C.apo	E.dar	E.pse	E.tri	D.sap1	D.sap2	D.scr	D.ser1	D.ser2	D.cor
abH02	1	0	1	1	1	0	0	0	0	0	0	0	0	0	1	0	0	0	0	0	1	0	0	2	2	0	0	1	0	0	1	0	1	0	0	0	0	1	1	0	1	1	1	1	1	1	1	1	1
abH03	12	8	14	13	13	14	14	13	12	14	13	16	15	14	11	12	13	25	19	33	27	33	19	15	18	26	20	18	21	17	18	16	20	25	20	20	16	13	19	9	14	13	15	17	17	17	18	20	19
abH04	71	65	43	35	32	45	74	80	74	70	54	79	75	52	44	49	38	76	33	74	66	97	45	56	64	61	52	52	46	51	54	49	41	60	55	73	89	39	56	42	30	29	30	59	57	58	55	58	51
abH07	6	4	2	1	4	3	2	2	2	3	4	3	3	4	2	1	5	4	3	7	6	8	6	3	3	3	6	5	5	5	5	7	3	4	3	4	5	3	5	6	2	3	4	4	5	2	4	5	2
abH14	2	3	2	2	2	2	2	2	2	2	2	2	2	2	1	2	2	2	2	2	3	2	2	2	2	2	2	2	2	2	2	2	1	2	2	2	2	2	3	2	2	2	2	2	2	2	2	2	2
abH15	2	3	3	3	3	1	1	1	1	1	1	1	2	1	1	1	2	1	1	2	1	1	1	1	2	1	2	2	2	2	2	2	2	1	2	2	2	0	2	2	1	2	2	2	2	3	2	2	2
abH16	1	0	0	0	0	1	4	4	2	1	3	4	3	1	2	2	1	0	0	1	0	0	0	0	2	0	0	0	0	0	0	0	0	0	0	0	0	0	0	0	1	1	1	1	1	0	1	0	0
abH17	0	0	0	0	0	0	0	0	0	0	0	0	0	0	0	0	0	0	0	1	0	0	0	0	0	0	0	0	0	0	0	0	0	0	1	0	0	0	0	0	0	0	0	0	0	0	0	0	0
abH18	0	0	0	0	0	0	1	1	1	0	0	0	0	0	0	0	0	0	0	0	0	0	0	1	0	0	0	0	0	0	0	0	0	1	0	0	0	0	0	0	0	0	0	0	0	0	0	0	0
abH20	0	0	0	0	0	0	0	0	0	0	0	1	0	0	0	0	0	0	0	0	0	0	0	0	0	0	0	0	0	0	0	0	0	0	0	0	0	0	1	1	0	0	0	1	1	1	1	1	1
abH22	2	2	4	5	3	3	7	7	7	6	3	6	6	6	5	4	5	5	5	6	7	3	1	2	7	3	3	3	3	3	3	3	5	3	4	4	3	5	5	6	4	3	1	3	3	2	3	3	1
abH23	5	3	5	3	3	3	5	5	4	2	3	2	2	4	2	3	3	6	6	8	6	9	6	7	9	8	8	7	7	7	7	7	6	8	5	6	9	6	8	5	6	6	5	6	6	6	7	6	7
abH24	0	0	0	0	0	0	0	0	0	0	0	0	0	0	0	0	0	0	0	0	0	0	0	0	0	1	0	0	0	0	0	0	0	0	0	0	0	0	0	0	0	0	0	0	0	0	0	0	0
abH25	0	0	1	1	0	0	0	0	0	0	0	0	0	0	0	0	1	1	0	1	0	0	1	1	0	0	1	1	1	1	1	1	1	1	2	2	0	1	1	1	0	0	0	1	1	1	1	1	1
abH38	2	4	1	2	5	3	2	2	2	1	3	6	1	4	1	3	1	2	0	2	2	1	1	4	2	1	1	1	1	1	1	0	0	0	1	1	0	0	2	0	0	0	0	1	1	1	1	2	1
abH36 (Cutinases)	4	6	17	10	10	3	16	15	12	7	7	9	10	13	6	8	4	16	9	16	14	14	14	17	10	17	14	16	16	16	15	12	12	18	4	1	2	0	2	3	7	7	8	9	8	9	11	11	10
[truncated: 17 more columns]

## Sheet: Secreted lipases
	A.nid	V.gal	E.aus	A.nam	A.sub	A.ric	C.ber	C.bet	C.zei	P.fij	D.sep	P.eum	P.mus	R.col	S.mus	Z.tri	B.pan	P.spo	L.mac	P.mac	P.nod	C.cas	A.rab	E.nig	C.aqu	A.alt	B.may	B.ory	B.sor	B.zei	B.vic	E.tur	P.tri	S.lyc	H.pul	R.ruf	L.pal	C.geo	G.ste	C.apo	E.dar	E.pse	E.tri	D.sap1	D.sap2	D.scr	D.ser1	D.ser2	D.cor
abH03	7	5	11	12	10	5	8	10	7	9	8	6	4	11	6	6	9	17	10	17	10	17	12	9	11	13	10	8	10	8	8	8	10	12	10	10	9	9	10	4	14	12	15	14	13	10	13	14	16
abH04	5	0	1	0	1	0	1	1	1	1	1	2	1	1	0	1	0	0	0	0	0	1	0	0	1	1	1	0	0	0	0	0	1	3	1	2	0	1	2	0	0	0	1	1	1	1	1	1	1
abH07	0	0	0	0	0	1	0	0	0	0	0	0	1	2	0	0	1	1	1	1	0	1	0	0	0	0	0	0	0	0	0	1	1	0	0	0	0	0	0	0	0	0	0	0	0	0	1	2	0
abH14	0	0	0	0	0	0	0	0	0	0	0	0	0	0	0	0	0	0	0	0	1	0	0	0	0	0	0	0	0	0	0	0	0	0	0	0	0	0	0	0	0	0	0	0	0	0	0	0	0
abH16	1	0	0	0	0	1	3	3	2	1	2	1	3	1	2	1	1	0	0	1	0	0	0	0	0	0	0	0	0	0	0	0	0	0	0	0	0	0	0	0	1	1	1	1	1	0	1	0	0
abH22	0	0	0	1	0	0	1	1	1	1	0	0	2	1	0	0	0	0	0	1	1	0	0	0	0	0	0	0	0	0	0	0	0	0	0	1	0	0	0	0	0	0	0	0	0	0	0	0	0
abH23	4	1	2	1	2	1	4	3	2	0	2	1	1	3	1	0	1	3	2	4	5	3	3	5	3	4	4	4	5	5	5	5	3	5	3	2	3	3	4	3	4	4	4	3	3	4	4	4	5
abH25	0	0	1	1	0	0	0	0	0	0	0	0	0	0	0	0	0	1	0	0	0	0	1	1	0	0	0	0	0	0	0	0	1	0	0	0	0	0	0	0	0	0	0	0	0	0	0	0	1
abH38	2	0	1	2	2	3	1	1	2	0	1	1	0	3	0	2	1	0	0	1	2	0	0	0	1	1	1	1	1	1	1	0	0	0	1	0	0	0	1	0	0	0	0	1	1	1	1	1	1
abH36 (Cutinases)	4	3	15	6	7	2	15	15	10	6	5	6	3	10	5	6	3	13	7	11	9	12	13	14	8	15	13	14	14	16	13	9	10	15	4	0	2	0	1	3	7	6	8	8	7	7	9	11	10
[truncated: 17 more columns]

## Sheet: Secondary Metabolite
	A.nid	V.gal	E.aus	A.nam	A.sub	A.ric	C.ber	C.bet	C.zei	P.fij	D.sep	P.eum	P.mus	R.col	S.mus	Z.tri	B.pan	P.spo	L.mac	P.mac	P.nod	C.cas	A.rab	E.nig	C.aqu	A.alt	B.may	B.ory	B.sor	B.zei	B.vic	E.tur	P.tri	S.lyc	H.pul	R.ruf	L.pal	C.geo	G.ste	C.apo	E.dar	E.pse	E.tri	D.sap1	D.sap2	D.scr	D.ser1	D.ser2	D.cor
T1PKS	15	5	2	4	6	1	12	12	10	6	3	4	7	7	7	10	2	15	10	39	14	26	7	6	20	9	19	16	13	16	14	20	12	12	17	22	17	10	19	3	5	4	3	8	7	11	8	8	10
NRPS-like	8	3	8	8	10	5	12	11	9	7	10	4	8	9	7	7	6	8	6	11	6	10	5	4	6	7	8	5	5	6	6	7	7	6	4	10	5	5	6	3	3	3	4	8	9	10	10	10	10
NRPS	9	2	3	2	1	1	18	19	11	7	5	6	7	14	6	6	3	6	4	17	7	5	2	10	7	5	9	6	11	11	9	8	11	4	4	12	4	7	9	1	3	3	2	1	1	1	3	3	6
terpene	9	3	6	3	3	2	5	6	4	4	4	3	4	4	4	3	6	4	5	12	5	9	4	5	3	7	8	8	7	10	9	5	5	6	4	5	5	5	7	5	5	6	4	6	6	6	5	5	7
T1PKS:NRPS	2	0	2	0	3	0	2	4	1	2	1	0	1	7	3	1	0	1	1	5	5	2	1	1	3	2	1	0	0	3	2	4	3	2	4	3	2	1	0	1	1	1	0	0	0	0	0	0	0
betalactone	3	0	0	1	2	0	1	2	0	0	0	0	0	0	0	0	0	0	0	0	0	1	0	0	0	0	0	0	0	1	1	0	0	0	0	1	1	1	1	2	1	1	1	1	1	1	1	1	0
T1PKS:NRPS-like	2	0	0	1	0	0	1	0	0	0	0	0	0	0	0	0	0	1	0	4	0	1	2	2	2	0	1	1	1	1	1	1	1	0	0	0	0	1	1	0	0	0	0	0	0	0	0	0	0
indole	2	0	0	0	0	0	1	0	0	0	0	0	0	0	0	0	0	3	0	3	1	1	1	3	1	0	2	1	2	1	1	2	0	0	0	1	0	1	0	0	0	0	0	0	0	0	0	0	0
T3PKS	0	0	1	1	0	0	0	0	0	0	0	1	0	1	0	1	0	1	1	0	1	1	1	1	1	1	1	1	1	1	1	1	1	1	1	0	0	0	0	0	0	0	0	0	0	0	0	0	0
fungal-RiPP	0	1	0	0	0	0	1	1	0	1	0	0	1	0	1	2	0	0	0	0	1	0	0	0	0	1	0	0	0	1	1	0	0	0	0	1	0	0	0	0	0	0	0	0	0	0	0	0	0
siderophore	0	0	0	0	0	0	0	2	0	1	0	1	1	0	0	1	0	0	0	0	0	0	0	0	0	0	0	0	0	0	0	0	0	0	0	0	0	0	0	0	0	0	0	0	0	0	0	0	0
other	0	0	0	0	0	0	0	0	0	0	0	0	0	0	0	0	0	0	0	1	0	0	0	0	0	0	0	0	0	0	0	0	0	0	0	0	0	0	0	0	0	0	0	0	0	0	0	0	0
T1PKS:terpene	0	0	0	0	1	0	0	0	0	0	1	0	0	1	0	0	0	1	0	1	0	0	0	0	0	0	1	0	0	0	0	0	0	0	0	0	0	0	0	0	0	0	0	0	0	0	0	0	0
NRPS:indole	0	0	0	0	0	0	0	0	0	0	0	0	0	0	0	0	0	0	0	0	0	0	0	0	1	0	0	0	1	0	1	0	0	0	0	0	2	1	1	0	0	0	0	0	0	0	0	0	0
T1PKS:indole	1	0	0	0	0	0	0	1	0	0	0	0	0	0	0	0	0	2	0	0	1	0	0	0	0	0	0	0	0	0	0	0	0	1	0	0	0	0	0	0	0	0	0	0	0	0	0	0	0
NRPS:betalactone	0	0	0	0	1	0	0	0	1	0	0	0	1	0	0	1	0	0	0	0	0	0	0	0	0	0	0	0	0	0	0	0	0	0	0	0	0	0	0	0	0	0	0	0	0	0	0	0	1
NRPS:terpene	0	0	0	0	0	0	0	0	0	0	0	0	0	0	2	0	0	0	0	0	0	0	0	0	0	0	1	0	1	0	0	0	0	1	0	0	0	0	0	0	0	0	0	0	0	0	0	0	0
NRPS:NRPS-like	0	0	0	0	0	0	0	2	0	0	0	0	0	0	0	0	0	0	0	1	0	0	0	0	0	0	0	0	0	0	0	0	0	0	0	0	0	0	0	0	0	0	0	0	0	0	0	0	0
NRPS-like:terpene	0	0	0	0	0	0	0	0	0	0	0	0	0	0	0	1	0	0	0	0	0	0	0	0	0	0	0	0	0	0	0	0	0	0	0	0	0	0	0	0	0	0	2	0	0	0	0	0	0
T1PKS:NRPS:indole	1	0	0	0	0	0	0	0	0	0	1	0	0	0	0	0	0	0	1	0	0	0	0	0	0	0	0	0	0	0	0	0	0	0	0	0	0	0	0	0	0	0	0	0	0	0	0	0	0
NRPS-like:NRPS:T1PKS	0	0	0	0	0	0	0	1	1	0	0	0	0	0	0	0	0	0	0	0	0	0	0	0	0	0	0	0	0	0	0	0	0	0	0	0	0	0	0	0	0	0	0	0	0	0	0	0	0
T1PKS:NRPS:terpene	0	0	0	0	0	0	0	0	0	0	0	0	0	0	0	0	0	0	0	0	0	0	0	0	0	0	0	0	0	0	0	0	0	0	0	0	0	0	0	0	0	0	0	0	0	0	0	0	0
NRPS:fungal-RiPP	0	0	0	0	0	0	0	0	0	0	0	0	0	0	0	1	0	0	0	0	0	0	0	0	0	0	0	0	0	0	0	0	0	0	0	0	0	0	0	0	0	0	0	0	0	0	0	0	0
NRPS-like:betalactone	0	0	0	0	0	0	0	0	0	0	0	0	0	0	0	0	0	0	0	0	0	0	0	0	0	0	0	0	0	0	0	0	0	0	0	0	0	0	0	0	0	0	0	0	0	0	0	0	0
NRPS:NRPS-like:indole	1	0	0	0	0	0	0	0	0	0	0	0	0	0	0	0	0	0	0	0	0	0	0	0	0	0	0	0	0	0	0	0	0	0	0	0	0	0	0	0	0	0	0	0	0	0	0	0	0
T3PKS:T1PKS	0	0	0	0	0	0	0	0	0	0	0	0	0	0	0	0	0	0	0	0	1	0	0	0	0	0	0	0	0	0	0	0	0	0	0	0	0	0	0	0	0	0	0	0	0	0	0	0	0
betalactone:T1PKS:NRPS	0	0	0	0	0	0	0	0	0	0	0	0	0	0	1	0	0	0	0	0	0	0	0	0	0	0	0	0	0	0	0	0	0	0	0	0	0	0	0	0	0	0	0	0	0	0	0	0	0
fungal-RiPP:T1PKS:NRPS:indole	0	0	0	0	0	0	0	0	0	0	0	0	0	0	0	0	0	0	0	0	0	1	0	0	0	0	0	0	0	0	0	0	0	0	0	0	0	0	0	0	0	0	0	0	0	0	0	0	0
Botryosphaeria BGCs with similarity to clusters with known compunds
Compound	Ave. similarity to known cluster	E.dar	E.pse	E.tri	D.sap1	D.sap2	D.scr	D.ser1	D.ser2	D.cor	L.the1	L.the2	L.pse	L.gon	B.dot	B.kuw	M.pha	N.cor1	N.cor2	N.kwa1	N.kwa2	N.par1	N.par2	N.par3	N.rib1	N.rib2	N.umd
melanin	1	1	1	1	1	1	1	1	1	1	1	1	1	1	1	1	1	1	1	1	1	1	1	1	1	1	1
(-)-Mellein	1			1	1		1	1	1	1	1	1	1	1	1	1	1	1	1	1	1	1	1	1	1	1	1
dimethylcoprogen	1										1	1	1	1	1	1		2	1	1	1	1	1	1	2	1	1
ACT-Toxin II	1						1	1	1	1	1	1	1	1	2	1									1
clavaric acid	1	1	1	1														1	1	1	1	1		1	1	1	1
pyranonigrin E	1																2	2	1	1	1	1	1	1
koraiol	1																	1	1	1	1				1	1	1
1,3,6,8-tetrahydroxynaphthalene	1																					1
biotin	1									1
monascorubrin	1						1
alternapyrone	0.727273														1	1	1	1	1	1	1	1	1	1			1
NG-391	0.66														1	1
PR-toxin	0.5									1	1	1		1	1	1	3	1	1	1	1			1	1	1	1
ilicicolin H	0.5																					1	1	1
yanuthone D	0.5														1	1	1
lasiodiplodin	0.4575										1	1	1	2
heptelidic acid	0.423				1	1														1	1	1	1	1	1	1	1
phomasetin	0.42										1						1	1	1	1	1			1		1
squalestatin S1	0.4	1	1		1	1	1	1	1	1	1	1	1	1	1	1	1			1	1		1	1	1	1	1
terreic acid	0.385	1	1																	1	1	1	1	1			1
patulin	0.371538												1		1		1	1	1	1	1	1	1	1	1	1	1
aspyridone A	0.33	1	1								1	1	1	1
azanigerone A	0.317273				1												1	1	1	1	1	1		1	1	1	1
chaetoglobosins	0.28																1
copalyl diphosphate	0.28									1
oosporein	0.28																1
sorbicillin	0.28																						1
hexadehydroastechrome / terezine-D / astechrome	0.275714									1			1		1	1		1	1	1	1	1	1	1	1	1	1
leporin B	0.27																	1	1	1	1					1	1
equisetin	0.225																					1	1		1		1
burnettramic acid A	0.22										1	1
burnettramic acid	0.22												1
neosartorin	0.21										1	1	1	1			1
4-epi-15-epi-brefeldin A	0.205882				1	2	2						1		1	1	2	1	1	2	2	1	3	2	2	2	2
neurosporin A	0.2								1		1
dihydroisoflavipucine / isoflavipucine	0.18														1	1
leucinostatin A / leucinostatin B	0.155														1		2		1	1		1	1	2	1	2	1
trypacidin	0.14																1
aspercryptins	0.13												1		1		1							1		1
ochrindole A	0.13									1	1	1
oxaleimide C	0.1																							1
shearinine D	0.09										1	1	1
chrysoxanthone A / chrysoxanthone B / chrysoxanthone C	0.08							1	1
pneumocandin B0 / pneumocandin A0	0.06									1
[truncated: 17 more columns]

## Sheet: Top Secreted Families
Comparison between the secreted and non-secreted amounts of the twenty most abundant secreted enzyme families in the Botryosphaeriaceae
Enzyme family	CBM1	S09	AA3	abH03	abH36	GH3	GH43	GH5	A01	AA9	CBM18	S10	AA1	GH28	S08	CBM13	M28	PL1	CE5	PL3
Amount of Secreted proteins
Average	42.8462	28.9615	22.6154	20.5	13.6154	12.9231	12.5385	11.3846	11.3846	10.9231	10.7308	10.5	9.80769	8.73077	8.23077	7.69231	7.38462	7.34615	7.23077	5.96154
Deviation from the Dothideomycetes average	13.7692	12.1923	8.84615	11.0385	5.07692	5.15385	5.97436	3.07692	5.76923	0.333333	4.01282	2.08974	3.85897	4.08974	2.10256	3.05128	0.897436	3.11538	2.84615	3.44872
Significantly greater than	D	D, P	D, P	D, P	D, P	D, P	D, P	D, P	D, P	D	D, P	D, P	D, P	D, P	D, P	D, P	D	D, P	D, P	D, P
Significantly less than										P
Amount of non-secreted proteins
Average	4.73077	52	12.5	6.84615	0.615385	10.5769	2.11538	4.65385	10.9231	0.846154	1.73077	3.42308	9.53846	0.769231	3.42308	1.15385	3.96154	0.192308	0.269231	1.46154
Deviation from the Dothideomycetes average	-0.602564	6.48718	0.474359	-1.02564	-1.38462	3.47436	-2.67949	-1.16667	1.87179	-1.07692	-2.91026	0.628205	4.25641	-0.410256	-0.910256	0.0769231	-1.78205	-0.166667	-0.987179	1
Significantly greater than		D, P	D	D		D, P			P			P	D, P							D, P
Significantly less than				P	D, P		P	D, P		P	P			D	P		D, P	P	D, P
Ratio of secreted to non-secreted amounts
Dothideomycetidae	0.787902	0.230973	0.480655	0.612169	0.750701	0.588917	0.569176	0.521568	0.344539	0.879444	0.542063	0.712361	0.477259	0.629259	0.612912	0.726508	0.428554	0.942308	0.755159	0.3
Pleosporomycetidae	0.810115	0.289454	0.530333	0.525663	0.79018	0.462588	0.528159	0.591959	0.422697	0.852507	0.60626	0.756399	0.537192	0.878426	0.559155	0.831761	0.547471	0.912139	0.756327	0.9425
Botryosphaeriaceae	0.902126	0.357291	0.632767	0.762659	0.950902	0.555186	0.84628	0.706864	0.508369	0.928035	0.865448	0.762667	0.51399	0.927185	0.722762	0.875495	0.65035	0.974573	0.954915	0.809915
Eutiarosporella	0.935317	0.418182	0.614379	0.974359	0.952381	0.592593	0.75	0.675214	0.469363	0.969697	0.886364	0.859259	0.583333	1	0.722222	0.952381	0.666667	1	0.944444	0.888889
Diplodia	0.912453	0.315262	0.555558	0.740133	0.893308	0.589156	0.809848	0.671726	0.489557	0.880808	0.886304	0.850946	0.542679	0.958333	0.829167	0.871429	0.64899	0.966667	0.869444	0.806349
Lasiodiplodia	0.880662	0.360705	0.613975	0.728194	1	0.590096	0.876935	0.7	0.486111	0.8125	0.89011	0.762363	0.4875	0.903846	0.675699	0.825	0.590909	0.975	1	0.75
Botryosphaeria-clade	0.882264	0.318309	0.673949	0.700004	0.94213	0.614719	0.861247	0.722222	0.587615	0.922772	0.916667	0.708683	0.52	0.933333	0.793956	0.799793	0.606061	0.962963	1	0.712121
Neofusicoccum	0.900516	0.37457	0.67977	0.745247	0.968007	0.491758	0.88027	0.73558	0.516487	0.991667	0.821429	0.697038	0.484766	0.894141	0.656548	0.897778	0.683333	0.975	0.977778	0.841667
