# Supplementary material for: Increased abundance of secreted hydrolytic enzymes and secondary metabolite gene clusters define the genomes of latent plant pathogens in the Botryosphaeriaceae
Source: BMC Genomics. 2021 Aug 4;22:589. doi: 10.1186/s12864-021-07902-w (PMC8336260; doi:10.1186/s12864-021-07902-w)
Supplement: Supplementary file 2 — Additional file 2. [file 12864_2021_7902_MOESM2_ESM.xlsx]

## Sheet: Correlations
Pairwise correlation coefficients between Genome size, gene number and other functional annotation categories
Botryosphaeriaceae	Genome Size	Genes	Secreted Genes	CAZymes	Secreted CAZymes	Proteases	Secreted Proteases	Lipases and cutinases	Secreted Lipases and cutinases	Secondary Metabolite Biosynthetic clusters
Genome Size	1
Genes	0.84127	1
Secreted Genes	0.848058	0.992268	1
CAZymes	0.922621	0.975933	0.982521	1
Secreted CAZymes	0.910746	0.961116	0.978309	0.992821	1
Proteases	0.936443	0.9589	0.967365	0.991857	0.98415	1
Secreted Proteases	0.846642	0.915989	0.93479	0.945136	0.958314	0.945831	1
Lipases and cutinases	0.933842	0.948496	0.951556	0.980393	0.967318	0.97603	0.904936	1
Secreted Lipases and cutinases	0.774568	0.930709	0.955471	0.923698	0.935871	0.909469	0.919142	0.887816	1
Secondary Metabolite Biosynthetic clusters	0.911585	0.923472	0.933457	0.953116	0.949201	0.952924	0.911541	0.963385	0.912987	1
Dothideomycetes	Genome Size	Genes	Secreted Genes	CAZymes	Secreted CAZymes	Proteases	Secreted Proteases	Lipases and cutinases	Secreted Lipases and cutinases	Secondary Metabolite Biosynthetic clusters
Genome Size	1
Genes	0.381556	1
Secreted Genes	0.0232558	0.703526	1
CAZymes	-0.0657901	0.612337	0.926609	1
Secreted CAZymes	-0.0928689	0.487163	0.904401	0.963935	1
Proteases	0.125244	0.773922	0.820188	0.774007	0.660003	1
Secreted Proteases	-0.0245873	0.576068	0.938971	0.873587	0.861333	0.849738	1
Lipases and cutinases	-0.0545254	0.67833	0.712911	0.700811	0.569377	0.850119	0.69838	1
Secreted Lipases and cutinases	-0.191285	0.261302	0.754659	0.712775	0.77458	0.521688	0.803569	0.474314	1
Secondary Metabolite Biosynthetic clusters	0.107229	0.591109	0.721603	0.667323	0.621047	0.651753	0.676841	0.60583	0.568444	1

## Sheet: Shapiro-Wilk test
Shapiro-Wilk Test for Normality
H0: Data has a normal distribution			α=0.05
Test was omitted where one or more taxa(genera/family/subclass) had identical values for all members
Values in boldface indicate p<α
Botryosphaeriaceae Genera test results								Dothideomycete subclass and Botryosphaeriaceae results
Genome Size	W	p-value		AA	W	p-value		Genome Size	W	p-value		AA	W	p-value
Eutiarosporella	0.9034	0.39629		Eutiarosporella	0.9643	0.636887		Pleosporomycetidae	0.3984	6.65e-09		Pleosporomycetidae	0.9525	0.306723
Diplodia	0.8458	0.14537		Diplodia	0.9494	0.735263		Dothideomycetidae	0.8871	0.060617		Dothideomycetidae	0.9775	0.949478
Lasiodiplodia	0.7542	0.04224		Lasiodiplodia	0.7286	0.023857		Botryosphaeriaceae	0.867	0.003091		Botryosphaeriaceae	0.8253	0.0004906
Botryosphaeria-clade	0.9382	0.52014		Botryosphaeria-clade	0.871	0.298276
Neofusicoccum	0.9669	0.86054		Neofusicoccum	0.7448	0.003088		Genes	W	p-value		CBM	W	p-value
								Pleosporomycetidae	0.9562	0.36737		Pleosporomycetidae	0.8958	0.017565
Genes	W	p-value		CBM	W	p-value		Dothideomycetidae	0.9286	0.26019		Dothideomycetidae	0.9779	0.953199
Eutiarosporella	0.9994	0.95444		Eutiarosporella	0.9643	0.6369		Botryosphaeriaceae	0.8864	0.007883		Botryosphaeriaceae	0.8731	0.004125
Diplodia	0.9409	0.6664		Diplodia	0.7921	0.0498
Lasiodiplodia	0.7601	0.04779		Lasiodiplodia	0.8949	0.4064		Secreted Genes	W	p-value		CE	W	p-value
Botryosphaeria-clade	0.8652	0.28201		Botryosphaeria-clade	0.75	2e-16		Pleosporomycetidae	0.9554	0.3529		Pleosporomycetidae	0.8162	0.0005494
Neofusicoccum	0.9142	0.31139		Neofusicoccum	0.9645	0.8353		Dothideomycetidae	0.9716	0.8813		Dothideomycetidae	0.8721	0.0361923
								Botryosphaeriaceae	0.899	0.0149		Botryosphaeriaceae	0.8479	0.001295
Secreted Genes	W	p-value		CE	W	p-value
Eutiarosporella	0.8929	0.3631		Eutiarosporella	0.9868	0.78044		Cazymes	W	p-value		GH	W	p-value
Diplodia	0.879	0.2647		Diplodia	0.958	0.8043		Pleosporomycetidae	0.9266	0.081999		Pleosporomycetidae	0.8592	0.0032514
Lasiodiplodia	0.8368	0.1863		Lasiodiplodia	0.7286	0.02386		Dothideomycetidae	0.9657	0.790425		Dothideomycetidae	0.9314	0.286101
Botryosphaeria-clade	0.9659	0.6454		Botryosphaeria-clade	0.75	2e-16		Botryosphaeriaceae	0.8562	0.001883		Botryosphaeriaceae	0.8015	0.0001865
Neofusicoccum	0.9716	0.9054		Neofusicoccum	0.8407	0.04503
								Secreted Cazymes	W	p-value		GT	W	p-value
Cazymes	W	p-value		GH	W	p-value		Pleosporomycetidae	0.9045	0.026904		Pleosporomycetidae	0.9773	0.84227
Eutiarosporella	0.8322	0.19392		Eutiarosporella	0.75	2e-16		Dothideomycetidae	0.945	0.449027		Dothideomycetidae	0.9563	0.62906
Diplodia	0.9002	0.37519		Diplodia	0.8111	0.07373		Botryosphaeriaceae	0.8821	0.006391		Botryosphaeriaceae	0.8963	0.01296
Lasiodiplodia	0.8205	0.14432		Lasiodiplodia	0.9281	0.58352
Botryosphaeria-clade	0.7894	0.08934		Botryosphaeria-clade	1	1		Proteases	W	p-value		PL	W	p-value
Neofusicoccum	0.9438	0.59648		Neofusicoccum	0.9659	0.85025		Pleosporomycetidae	0.8625	0.00377		Pleosporomycetidae	0.9494	0.2627
								Dothideomycetidae	0.8922	0.072322		Dothideomycetidae	0.9524	0.5634
Secreted Cazymes	W	p-value		GT	W	p-value		Botryosphaeriaceae	0.8474	0.001267		Botryosphaeriaceae	0.6687	2.04e-06
Eutiarosporella	0.8547	0.253		Eutiarosporella	0.75	2.2e-16
Diplodia	0.9149	0.4691		Diplodia	0.6399	0.001351		Secreted Proteases	W	p-value		secreted AA	W	p-value
Lasiodiplodia	0.9347	0.6225		Lasiodiplodia	0.9929	0.971877		Pleosporomycetidae	0.9584	0.407614		Pleosporomycetidae	0.9164	0.048773
Botryosphaeria-clade	0.9977	0.9082		Botryosphaeria-clade	1	1		Dothideomycetidae	0.9415	0.402127		Dothideomycetidae	0.9314	0.286481
Neofusicoccum	0.9061	0.2555		Neofusicoccum	0.896	0.197745		Botryosphaeriaceae	0.8576	0.002008		Botryosphaeriaceae	0.8823	0.006439
Proteases	W	p-value		secreted AA	W	p-value		Lipases and cutinases	W	p-value		secreted CBM	W	p-value
Eutiarosporella	0.812	0.14355		Eutiarosporella	1	1		Pleosporomycetidae	0.9451	0.211342		Pleosporomycetidae	0.8716	0.00566
Diplodia	0.9869	0.98026		Diplodia	0.9302	0.5819		Dothideomycetidae	0.8881	0.062771		Dothideomycetidae	0.9525	0.5654
Lasiodiplodia	0.7527	0.04089		Lasiodiplodia	0.9714	0.85		Botryosphaeriaceae	0.8461	0.001197		Botryosphaeriaceae	0.9002	0.0158
Botryosphaeria-clade	0.75	2e-16		Botryosphaeria-clade	0.9067	0.4072
Neofusicoccum	0.946	0.62121		Neofusicoccum	0.9358	0.5076		Secreted Lipases and cutinases	W	p-value		secreted CE	W	p-value
								Pleosporomycetidae	0.9319	0.10726		Pleosporomycetidae	0.8505	0.00223
Secreted Proteases	W	p-value		secreted CBM	W	p-value		Dothideomycetidae	0.881	0.04907		Dothideomycetidae	0.8548	0.020317
Eutiarosporella	0.9643	0.6369		Eutiarosporella	0.8547	0.253		Botryosphaeriaceae	0.9383	0.12216		Botryosphaeriaceae	0.8578	0.002021
Diplodia	0.9006	0.3773		Diplodia	0.856	0.1758
Lasiodiplodia	0.9528	0.7335		Lasiodiplodia	0.9497	0.7143		Secondary Metabolic clusters	W	p-value		secreted GH	W	p-value
Botryosphaeria-clade	0.9423	0.5367		Botryosphaeria-clade	0.9796	0.7262		Pleosporomycetidae	0.8868	0.011418		Pleosporomycetidae	0.9036	0.0256168
Neofusicoccum	0.9531	0.7057		Neofusicoccum	0.9759	0.9393		Dothideomycetidae	0.9469	0.477068		Dothideomycetidae	0.914	0.15604
								Botryosphaeriaceae	0.8554	0.001817		Botryosphaeriaceae	0.8353	0.0007474
Lipases and cutinases	W	p-val		secreted CE	W	p-value
Eutiarosporella	0.75	2.2e-16		Eutiarosporella	1	1						secreted GT	W	p-value
Diplodia	0.9399	0.658579		Diplodia	0.974	0.9181						Pleosporomycetidae	0.8771	0.007277
Lasiodiplodia	0.8078	0.116983		Lasiodiplodia	0.8634	0.2725						Dothideomycetidae	0.8978	0.088082
Botryosphaeria-clade	0.8547	0.25297		Botryosphaeria-clade	0.9643	0.6369						Botryosphaeriaceae	0.6848	3.31e-06
Neofusicoccum	0.7267	0.001858		Neofusicoccum	0.9203	0.3591
												secreted PL	W	p-value
Secreted Lipases and cutinases	W	p-value		secreted GH	W	p-value						Pleosporomycetidae	0.9467	0.22899
Eutiarosporella	1	1		Eutiarosporella	0.9643	0.63689						Dothideomycetidae	0.8677	0.03122
Diplodia	0.9648	0.8557		Diplodia	0.8083	0.06972						Botryosphaeriaceae	0.6924	4.19e-06
Lasiodiplodia	0.9984	0.9951		Lasiodiplodia	0.911	0.48766
Botryosphaeria-clade	1	1		Botryosphaeria-clade	1	1						Aspartic	W	p-value
Neofusicoccum	0.9363	0.5128		Neofusicoccum	0.8534	0.06368						Pleosporomycetidae	0.9473	0.237
												Dothideomycetidae	0.9513	0.5456
Secondary Metabolic clusters	W	p-value		secreted GT	W	p-value						Botryosphaeriaceae	0.9347	0.1001
Eutiarosporella	0.75	2e-16		Eutiarosporella	0.75	2.2e-16
Diplodia	0.8829	0.28255		Diplodia	0.4961	2.07e-05						Cysteine	W	p-value
Lasiodiplodia	0.7157	0.01741		Lasiodiplodia	0.6298	0.001241						Pleosporomycetidae	0.8973	0.01884
Botryosphaeria-clade	0.75	2e-16		Botryosphaeria-clade	1	1						Dothideomycetidae	0.974	0.91279
Neofusicoccum	0.9612	0.79985		Neofusicoccum	0.5093	4.67e-06						Botryosphaeriaceae	0.8958	0.01264
				secreted PL	W	p-value						Glutamic	W	p-value
				Eutiarosporella	0.75	2.2e-16						Pleosporomycetidae	0.8868	0.01144
				Diplodia	0.8771	0.255796						Dothideomycetidae	0.8508	0.0178
				Lasiodiplodia	0.8274	0.161191						Botryosphaeriaceae	0.7712	5.92e-05
				Botryosphaeria-clade	0.75	2.2e-16
				Neofusicoccum	0.7172	0.001426						Metallo	W	p-value
												Pleosporomycetidae	0.9392	0.156365
				Aspartic	W	p-value						Dothideomycetidae	0.926	0.237663
				Eutiarosporella	0.9231	0.463263						Botryosphaeriaceae	0.8468	0.001233
				Diplodia	0.7727	0.032937
				Lasiodiplodia	0.6298	0.001241						Mixed	W	p-value
				Botryosphaeria-clade	0.8547	0.25297						Pleosporomycetidae	0.3929	5.97e-09
				Neofusicoccum	0.9065	0.257551						Dothideomycetidae	0.6674	0.0001137
												Botryosphaeriaceae	0.3759	1.76e-09
				Cysteine	W	p-value
				Eutiarosporella	0.9643	0.6369						Serine	W	p-value
				Diplodia	0.8513	0.1614						Pleosporomycetidae	0.8655	0.004291
				Lasiodiplodia	0.8274	0.1612						Dothideomycetidae	0.9314	0.28596
				Botryosphaeria-clade	1	1						Botryosphaeriaceae	0.8481	0.001307
				Neofusicoccum	0.8931	0.1837
												Threonine	W	p-value
				Metallo	W	p-value						Pleosporomycetidae	0.7704	0.0001005
				Eutiarosporella	0.75	2e-16						Dothideomycetidae	0.7345	0.0005953
				Diplodia	0.9884	0.98499						Botryosphaeriaceae	0.8906	0.0096968
				Lasiodiplodia	0.9984	0.99506
				Botryosphaeria-clade	0.9231	0.46326						Inhibitor	W	p-value
				Neofusicoccum	0.7941	0.01228						Pleosporomycetidae	0.9279	0.08764
												Dothideomycetidae	0.8646	0.0281
				Serine	W	p-value						Botryosphaeriaceae	0.7805	8.36e-05
				Eutiarosporella	0.9231	0.4633
				Diplodia	0.9889	0.9864						secreted Aspartic	W	p-value
				Lasiodiplodia	0.9061	0.4619						Pleosporomycetidae	0.9412	0.173102
				Botryosphaeria-clade	0.9643	0.6369						Dothideomycetidae	0.943	0.421764
				Neofusicoccum	0.9649	0.8398						Botryosphaeriaceae	0.8354	0.0007513
				secreted Aspartic	W	p-value						secreted Cysteine	W	p-value
				Eutiarosporella	0.75	2.2e-16						Pleosporomycetidae	0.8991	0.02063
				Diplodia	0.8317	0.111183						Dothideomycetidae	0.8952	0.08047
				Lasiodiplodia	0.6298	0.001241						Botryosphaeriaceae	0.4712	1.3e-08
				Botryosphaeria-clade	0.75	2.2e-16
				Neofusicoccum	0.8022	0.015409						secreted Glutamic	W	p-value
												Pleosporomycetidae	0.864	0.004028
				secreted Metallo	W	p-value						Dothideomycetidae	0.8166	0.006055
				Eutiarosporella	0.75	2e-16						Botryosphaeriaceae	0.7794	8.03e-05
				Diplodia	0.8643	0.20438
				Lasiodiplodia	0.8634	0.27245						secreted Metallo	W	p-value
				Botryosphaeria-clade	0.9067	0.40721						Pleosporomycetidae	0.9585	0.40915
				Neofusicoccum	0.829	0.03252						Dothideomycetidae	0.9203	0.19497
												Botryosphaeriaceae	0.9211	0.04771
				secreted Serine	W	p-value
				Eutiarosporella	0.9868	0.7804						secreted Serine	W	p-value
				Diplodia	0.921	0.5129						Pleosporomycetidae	0.962	0.478976
				Lasiodiplodia	0.9626	0.795						Dothideomycetidae	0.9132	0.152
				Botryosphaeria-clade	0.9119	0.4244						Botryosphaeriaceae	0.8864	0.00788
				Neofusicoccum	0.9348	0.4968
												secreted Threonine	W	p-value
				abH03	W	p-value						Pleosporomycetidae	0.6635	3.44e-06
				Eutiarosporella	1	1						Dothideomycetidae	0.6434	6.56e-05
				Diplodia	0.8311	0.1099						Botryosphaeriaceae	0.583	1.9e-07
				Lasiodiplodia	0.8494	0.2242
				Botryosphaeria-clade	1	1						secreted Inhibitor	W	p-value
				Neofusicoccum	0.9331	0.4788						Pleosporomycetidae	0.9075	0.0311
												Dothideomycetidae	0.8451	0.0148
				abH04	W	p-value						Botryosphaeriaceae	0.6651	1.83e-06
				Eutiarosporella	0.75	2e-16
				Diplodia	0.8514	0.1617						abH03	W	p-value
				Lasiodiplodia	0.9447	0.683						Pleosporomycetidae	0.9426	0.186813
				Botryosphaeria-clade	0.8929	0.3631						Dothideomycetidae	0.9461	0.464809
				Neofusicoccum	0.9469	0.6322						Botryosphaeriaceae	0.8705	0.003641
				abH36	W	p-value						abH04	W	p-value
				Eutiarosporella	0.75	2e-16						Pleosporomycetidae	0.9546	0.339
				Diplodia	0.9067	0.415						Dothideomycetidae	0.8902	0.0674443
				Lasiodiplodia	0.8634	0.2725						Botryosphaeriaceae	0.799	0.00017
				Botryosphaeria-clade	0.75	2e-16
				Neofusicoccum	0.8877	0.1599						abH16	W	p-value
												Pleosporomycetidae	0.3155	1.38e-09
				secreted abH03	W	p-value						Dothideomycetidae	0.8947	0.07904
				Eutiarosporella	0.9643	0.6369						Botryosphaeriaceae	0.6819	3.03e-06
				Diplodia	0.9241	0.5353
				Lasiodiplodia	0.9714	0.85						abH23	W	p-value
				Botryosphaeria-clade	0.9868	0.7804						Pleosporomycetidae	0.9281	0.08849
				Neofusicoccum	0.9212	0.3674						Dothideomycetidae	0.8509	0.01786
												Botryosphaeriaceae	0.7353	1.68e-05
				secreted abH36	W	p-value
				Eutiarosporella	1	1						abH38	W	p-value
				Diplodia	0.9199	0.505						Pleosporomycetidae	0.8163	0.0005499
				Lasiodiplodia	0.8634	0.2725						Dothideomycetidae	0.8581	0.0226924
				Botryosphaeria-clade	0.75	2e-16						Botryosphaeriaceae	0.8947	0.0119546
				Neofusicoccum	0.9247	0.3981
												abH36	W	p-value
				NRPS	W	p-value						Pleosporomycetidae	0.8532	0.002511
				Eutiarosporella	0.75	2e-16						Dothideomycetidae	0.9682	0.831104
				Diplodia	0.8013	0.06032						Botryosphaeriaceae	0.887	0.0081
				Lasiodiplodia	0.8634	0.27245
				Botryosphaeria-clade	0.9868	0.78044						secreted abH03	W	p-value
				Neofusicoccum	0.882	0.13757						Pleosporomycetidae	0.8885	0.01239
												Dothideomycetidae	0.9612	0.71281
				T1PKS	W	p-value						Botryosphaeriaceae	0.9427	0.156
				Eutiarosporella	1	1
				Diplodia	0.8663	0.2117						secreted abH04	W	p-value
				Lasiodiplodia	0.9393	0.6499						Pleosporomycetidae	0.7212	1.95e-05
				Botryosphaeria-clade	0.9973	0.8999						Dothideomycetidae	0.7345	0.0005953
				Neofusicoccum	0.9463	0.6254						Botryosphaeriaceae	0.7715	5.99e-05
				NRPS-like	W	p-value						secreted abH16	W	p-value
				Eutiarosporella	0.75	2.2e-16						Pleosporomycetidae	0.209	2.19e-10
				Diplodia	0.7013	0.006373						Dothideomycetidae	0.8757	0.04095
				Lasiodiplodia	0.9447	0.682962						Botryosphaeriaceae	0.701	5.47e-06
				Botryosphaeria-clade	0.9868	0.780441
				Neofusicoccum	0.8858	0.152012						secreted abH23	W	p-value
												Pleosporomycetidae	0.8807	0.0086
				terpene	W	p-value						Dothideomycetidae	0.9116	0.143366
				Eutiarosporella	1	1						Botryosphaeriaceae	0.8156	0.000328
				Diplodia	0.8663	0.2117
				Lasiodiplodia	0.9447	0.683						secreted abH38	W	p-value
				Botryosphaeria-clade	0.75	2e-16						Pleosporomycetidae	0.7174	1.73e-05
				Neofusicoccum	0.7809	0.0085						Dothideomycetidae	0.8912	0.069925
												Botryosphaeriaceae	0.8711	0.003764
												secreted abH36	W	p-value
												Pleosporomycetidae	0.8905	0.01359
												Dothideomycetidae	0.8621	0.02589
												Botryosphaeriaceae	0.9166	0.03755
												NRPS	W	p-value
												Pleosporomycetidae	0.9617	0.474045
												Dothideomycetidae	0.8693	0.032947
												Botryosphaeriaceae	0.8553	0.001804
												T1PKS-NRPS	W	p-value
												Pleosporomycetidae	0.9132	0.04144
												Dothideomycetidae	0.8399	0.012515
												Botryosphaeriaceae	0.8856	0.007557
												T1PKS	W	p-value
												Pleosporomycetidae	0.9233	0.06919
												Dothideomycetidae	0.9361	0.336
												Botryosphaeriaceae	0.9682	0.577
												T1PKS-NRPS-like	W	p-value
												Pleosporomycetidae	0.7707	0.0001017
												Dothideomycetidae	0.4128	7.53e-07
												Botryosphaeriaceae	0.7576	3.63e-05
												NRPS-like	W	p-value
												Pleosporomycetidae	0.9267	0.082064
												Dothideomycetidae	0.9831	0.986517
												Botryosphaeriaceae	0.8522	0.001569
												terpene	W	p-value
												Pleosporomycetidae	0.9019	0.0237
												Dothideomycetidae	0.8877	0.0619
												Botryosphaeriaceae	0.874	0.0043
												betalactone	W	p-value
												Pleosporomycetidae	0.6541	2.64e-06
												Dothideomycetidae	0.5962	2.35e-05
												Botryosphaeriaceae	0.7147	8.49e-06
												fungal RiPP	W	p-value
												Pleosporomycetidae	0.5419	1.48e-07
												Dothideomycetidae	0.7127	0.0003405
												Botryosphaeriaceae	0.3007	4.15e-10
												other hybrid clusters	W	p-value
												Pleosporomycetidae	0.8078	0.0003963
												Dothideomycetidae	0.8247	0.0077659
												Botryosphaeriaceae	0.6955	4.6e-06

## Sheet: Wilcoxon test Summaries
Summaries of whether Botryosphaeriaceae were significantly greater/less than Dothideomycetidae/Pleosporomycetidae for the different levels of functional annotations
Annotations	Greater	Less
Genome Size	Dothideomycetidae	None
Genes	None	Pleosporomycetidae
Secreted Genes	Dothideomycetidae	None
Cazymes	Dothideomycetidae	None
Secreted Cazymes	Both	None
Proteases	Dothideomycetidae	None
Secreted Proteases	Both	None
Lipases and cutinases	Both	None
Secreted Lipases and cutinases	Both	None
Secondary Metabolic clusters	Both	None
Functional Annotation Classes	Greater	Less
AA	Dothideomycetidae	None
CBM	Dothideomycetidae	None
CE	Dothideomycetidae	Pleosporomycetidae
GH	Dothideomycetidae	None
GT	None	Both
PL	Both	None
secreted AA	Dothideomycetidae	None
secreted CBM	Dothideomycetidae	None
secreted CE	Dothideomycetidae	None
secreted GH	Both	None
secreted GT	None	None
secreted PL	Both	None
Aspartic	Both	None
Cysteine	None	Pleosporomycetidae
Glutamic	None	None
Metallo	Dothideomycetidae	None
Asparagine	None	Dothideomycetidae
Mixed	Dothideomycetidae	None
Serine	Both	None
Threonine	None	None
Unknown	None	Pleosporomycetidae
Inhibitor	None	Both
secreted Aspartic	Both	None
secreted Cysteine	None	Both
secreted Glutamic	None	None
secreted Metallo	Dothideomycetidae	None
secreted Asparagine	None	None
secreted Mixed	None	None
secreted Serine	Both	None
secreted Threonine	Both	None
secreted Unknown	None	None
secreted Inhibitor	None	Both
abH03	Both	None
abH04	Both	None
abH16	Pleosporomycetidae	Dothideomycetidae
abH23	Dothideomycetidae	None
abH38	None	Dothideomycetidae
abH36	Both	None
secreted abH03	Both	None
secreted abH04	None	None
secreted abH16	Pleosporomycetidae	Dothideomycetidae
secreted abH23	Both	None
secreted abH38	Pleosporomycetidae	None
secreted abH36	Both	None
NRPS	None	None
T1PKS NRPS	None	None
T1PKS	Dothideomycetidae	None
T1PKS NRPS like	Dothideomycetidae	None
NRPS like	Both	None
terpene	Both	None
betalactone	Both	None
indole	None	Pleosporomycetidae
T3PKS	None	Both
fungal RiPP	None	Dothideomycetidae
siderophore	None	Dothideomycetidae
other	None	None
other hybrid clusters	None	None
Secreted Functional annotation families (absolute number)	Greater	Less
AA1	Both	None
AA2	Both	None
AA11	Dothideomycetidae	Pleosporomycetidae
AA12	None	Both
AA13	None	Pleosporomycetidae
AA14	None	None
AA16	None	None
AA3	Both	None
AA4	None	None
AA5	Dothideomycetidae	Pleosporomycetidae
AA6	None	None
AA7	Both	None
AA8	Dothideomycetidae	None
AA9	Dothideomycetidae	Pleosporomycetidae
CBM10	Dothideomycetidae	None
CBM12	None	Pleosporomycetidae
CBM13	Both	None
CBM14	None	Both
CBM16	None	None
CBM18	Both	None
CBM19	Pleosporomycetidae	None
CBM1	Dothideomycetidae	None
CBM20	Pleosporomycetidae	Dothideomycetidae
CBM21	None	Dothideomycetidae
CBM22	Both	None
CBM24	Both	None
CBM25	None	None
CBM26	None	None
CBM27	Dothideomycetidae	None
CBM2	Dothideomycetidae	Pleosporomycetidae
CBM30	None	None
CBM32	None	Pleosporomycetidae
CBM35	Dothideomycetidae	None
CBM36	Both	None
CBM38	Dothideomycetidae	None
CBM39	None	None
CBM3	None	Both
CBM42	None	Both
CBM43	None	Both
CBM46	Dothideomycetidae	None
CBM48	None	None
CBM4	None	Dothideomycetidae
CBM50	None	Both
CBM51	Dothideomycetidae	None
CBM52	None	None
CBM54	None	None
CBM55	None	Pleosporomycetidae
CBM56	None	Dothideomycetidae
CBM57	None	None
CBM5	None	None
CBM60	Dothideomycetidae	Pleosporomycetidae
CBM61	None	None
CBM63	Both	None
CBM66	Both	None
CBM67	None	None
CBM6	None	Pleosporomycetidae
CBM71	None	None
CBM73	None	None
CBM87	None	Both
CBM9	Both	None
CE12	Both	None
CE15	Dothideomycetidae	None
CE16	Both	None
CE18	None	Both
CE1	Dothideomycetidae	Pleosporomycetidae
CE2	Both	None
CE3	None	Both
CE4	Dothideomycetidae	None
CE5	Both	None
CE8	Both	None
CE9	None	None
GH105	Both	None
GH106	Both	None
GH10	Dothideomycetidae	None
GH114	None	Both
GH115	Dothideomycetidae	None
GH11	None	Pleosporomycetidae
GH125	None	Pleosporomycetidae
GH127	None	None
GH128	None	Pleosporomycetidae
GH12	Both	None
GH130	None	Dothideomycetidae
GH131	Both	None
GH132	Pleosporomycetidae	None
GH133	None	None
GH134	None	Pleosporomycetidae
GH135	Both	None
GH139	None	Both
GH13	Pleosporomycetidae	Dothideomycetidae
GH141	None	Both
GH142	None	Dothideomycetidae
GH145	None	Pleosporomycetidae
GH146	Both	None
GH151	None	None
GH152	Both	None
GH154	None	None
GH15	Both	None
GH162	None	None
GH16	None	Both
GH17	Pleosporomycetidae	None
GH18	None	Pleosporomycetidae
GH1	Both	None
GH20	Both	None
GH24	None	None
GH25	None	Both
GH26	None	Pleosporomycetidae
GH27	Dothideomycetidae	None
GH28	Both	None
GH29	Both	None
GH2	Dothideomycetidae	Pleosporomycetidae
GH30	None	Both
GH31	Pleosporomycetidae	None
GH32	None	Dothideomycetidae
GH33	None	None
GH35	Both	None
GH36	None	Both
GH37	Both	None
GH38	None	None
GH39	None	None
GH3	Both	None
GH42	None	Dothideomycetidae
GH43	Both	None
GH45	Dothideomycetidae	None
GH47	Pleosporomycetidae	None
GH49	None	Dothideomycetidae
GH51	Both	None
GH53	Both	None
GH54	None	Both
GH55	Pleosporomycetidae	None
GH5	Both	None
GH62	None	Pleosporomycetidae
GH63	None	Both
GH64	None	Dothideomycetidae
GH65	None	Both
GH67	None	Both
GH6	Dothideomycetidae	Pleosporomycetidae
GH71	Both	None
GH72	None	Both
GH74	None	None
GH75	Both	None
GH76	None	None
GH78	None	None
GH79	None	None
GH7	Dothideomycetidae	Pleosporomycetidae
GH81	None	Pleosporomycetidae
GH85	None	None
GH88	None	None
GH89	None	None
GH92	Both	None
GH93	Dothideomycetidae	None
GH94	None	None
GH95	None	Pleosporomycetidae
GH97	None	None
GH9	None	Dothideomycetidae
GT109	None	None
GT15	Both	None
GT17	None	None
GT1	None	None
GT20	None	None
GT21	None	None
GT22	None	None
GT24	None	None
GT25	None	Pleosporomycetidae
GT2	None	Dothideomycetidae
GT31	None	Dothideomycetidae
GT32	None	Dothideomycetidae
GT33	Both	None
GT34	None	None
GT35	None	None
GT39	None	None
GT3	None	None
GT41	None	None
GT48	None	None
GT4	None	Both
GT50	None	None
GT55	None	None
GT57	None	None
GT58	None	None
GT59	None	None
GT5	None	None
GT62	None	None
GT64	None	None
GT66	None	None
GT69	None	Pleosporomycetidae
GT71	None	Dothideomycetidae
GT76	None	None
GT8	None	Both
GT90	None	Dothideomycetidae
GT91	None	None
PL11	None	None
PL1	Both	None
PL20	None	Pleosporomycetidae
PL26	None	Both
PL27	None	None
PL35	None	None
PL36	None	None
PL38	None	None
PL3	Both	None
PL4	Both	None
PL7	None	Pleosporomycetidae
PL9	Both	None
A01	Both	None
A11	None	None
A22	None	None
A28	None	None
C01	None	None
C02	None	None
C110	None	None
C115	None	None
C12	None	None
C13	None	None
C14	None	None
C15	None	None
C19	None	None
C26	None	Pleosporomycetidae
C40	None	Pleosporomycetidae
C44	None	Dothideomycetidae
C45	None	None
C48	None	None
C50	None	None
C54	None	None
C56	None	Pleosporomycetidae
C65	None	None
C69	None	Both
C82	None	None
C85	None	None
C89	None	None
C97	None	None
G01	None	None
I04	None	None
I08	None	None
I09	None	Both
I13	None	None
I32	None	None
I51	None	Dothideomycetidae
I66	None	None
I87	None	None
M01	None	None
M03	Pleosporomycetidae	None
M04	None	None
M06	None	None
M100	None	None
M10	None	Pleosporomycetidae
M12	None	Both
M13	None	None
M14	Dothideomycetidae	Pleosporomycetidae
M16	Both	None
M18	None	None
M19	Pleosporomycetidae	None
M20	None	Pleosporomycetidae
M24	Both	None
M28	Dothideomycetidae	None
M35	Both	None
M36	None	Both
M38	None	None
M41	None	None
M43	Both	None
M48	None	None
M49	None	None
M54	None	None
M67	None	None
M76	None	None
M77	None	None
M79	None	None
M80	None	None
M81	None	None
M86	None	None
M88	None	None
N09	None	None
N11	None	None
P01	None	None
S01	None	Both
S08	Both	None
S09	Both	None
S10	Both	None
S12	Dothideomycetidae	None
S14	None	None
S15	None	None
S16	None	None
S26	None	None
S28	Both	None
S33	Dothideomycetidae	None
S41	None	None
S51	None	Both
S53	Pleosporomycetidae	Dothideomycetidae
S54	None	None
S59	None	None
S64	None	None
S66	None	None
T01	None	None
T02	None	None
T03	Both	None
T05	None	None
U74	None	None
abH03	Both	None
abH04	None	None
abH07	None	None
abH14	None	None
abH16	Pleosporomycetidae	Dothideomycetidae
abH22	None	Both
abH23	Both	None
abH25	None	None
abH38	Pleosporomycetidae	None
abH36 Cutinases	Both	None

## Sheet: Wilcoxon test results
One-tailed Wilcoxon rank sum test
H0: Distribution of Group 1 is identical to that of Group 2				α=0.05
Values in boldface indicate p<α
Dothideomycete subclass and Botryosphaeriaceae results								Botryosphaeriaceae Genera test results
H1=Greater				H1=Less				H1=Greater						H1=Less
Annotations								Annotations
Genome_Size	Pleosporomycetidae	Dothideomycetidae		Genome_Size	Pleosporomycetidae	Dothideomycetidae		Genome_Size	Eutiarosporella	Diplodia	Lasiodiplodia	Botryosphaeria-clade		Genome_Size	Eutiarosporella	Diplodia	Lasiodiplodia	Botryosphaeria-clade
Dothideomycetidae	0.9898	-		Dothideomycetidae	0.011	-		Diplodia	0.0119	-	-	-		Diplodia	1	-	-	-
Botryosphaeriaceae	0.1212	0.0023		Botryosphaeriaceae	0.883	0.998		Lasiodiplodia	0.02857	0.00476	-	-		Lasiodiplodia	1	1	-	-
								Botryosphaeria-clade	0.05	0.0119	0.02857	-		Botryosphaeria-clade	1	1	1	-
Genes	Pleosporomycetidae	Dothideomycetidae		Genes	Pleosporomycetidae	Dothideomycetidae		Neofusicoccum	0.0035	0.00012	0.22677	0.97552		Neofusicoccum	1	1	0.813	0.038
Dothideomycetidae	1	-		Dothideomycetidae	0.0043	-
Botryosphaeriaceae	1	0.62		Botryosphaeriaceae	0.0016	0.3894		Genes	Eutiarosporella	Diplodia	Lasiodiplodia	Botryosphaeria-clade		Genes	Eutiarosporella	Diplodia	Lasiodiplodia	Botryosphaeria-clade
								Diplodia	0.0119	-	-	-		Diplodia	1	-	-	-
Secreted_Genes	Pleosporomycetidae	Dothideomycetidae		Secreted_Genes	Pleosporomycetidae	Dothideomycetidae		Lasiodiplodia	0.02857	0.00476	-	-		Lasiodiplodia	1	1	-	-
Dothideomycetidae	0.9971	-		Dothideomycetidae	0.0032	-		Botryosphaeria-clade	0.05	0.0119	0.2	-		Botryosphaeria-clade	1	1	0.89	-
Botryosphaeriaceae	0.378	0.0017		Botryosphaeriaceae	0.6293	0.9984		Neofusicoccum	0.0035	0.00012	0.001	0.0035		Neofusicoccum	1	1	1	1
Cazymes	Pleosporomycetidae	Dothideomycetidae		Cazymes	Pleosporomycetidae	Dothideomycetidae		Secreted_Genes	Eutiarosporella	Diplodia	Lasiodiplodia	Botryosphaeria-clade		Secreted_Genes	Eutiarosporella	Diplodia	Lasiodiplodia	Botryosphaeria-clade
Dothideomycetidae	1	-		Dothideomycetidae	0.00035	-		Diplodia	0.0119	-	-	-		Diplodia	1	-	-	-
Botryosphaeriaceae	0.11	7.1e-05		Botryosphaeriaceae	0.89306	0.99994		Lasiodiplodia	0.02857	0.00476	-	-		Lasiodiplodia	1	1	-	-
								Botryosphaeria-clade	0.05	0.0119	0.02857	-		Botryosphaeria-clade	1	1	1	-
Secreted_Cazymes	Pleosporomycetidae	Dothideomycetidae		Secreted_Cazymes	Pleosporomycetidae	Dothideomycetidae		Neofusicoccum	0.0035	0.00012	0.001	0.0035		Neofusicoccum	1	1	1	1
Dothideomycetidae	1	-		Dothideomycetidae	0.0003	-
Botryosphaeriaceae	0.025	4.8e-07		Botryosphaeriaceae	0.9756	1		Cazymes	Eutiarosporella	Diplodia	Lasiodiplodia	Botryosphaeria-clade		Cazymes	Eutiarosporella	Diplodia	Lasiodiplodia	Botryosphaeria-clade
								Diplodia	0.0119	-	-	-		Diplodia	1	-	-	-
Proteases	Pleosporomycetidae	Dothideomycetidae		Proteases	Pleosporomycetidae	Dothideomycetidae		Lasiodiplodia	0.02857	0.00476	-	-		Lasiodiplodia	1	1	-	-
Dothideomycetidae	0.9859	-		Dothideomycetidae	0.015	-		Botryosphaeria-clade	0.05	0.0119	0.02857	-		Botryosphaeria-clade	1	1	1	-
Botryosphaeriaceae	0.1	0.0029		Botryosphaeriaceae	0.903	0.997		Neofusicoccum	0.00706	0.00068	0.00288	0.00706		Neofusicoccum	1	1	1	1
Secreted_Proteases	Pleosporomycetidae	Dothideomycetidae		Secreted_Proteases	Pleosporomycetidae	Dothideomycetidae		Secreted_Cazymes	Eutiarosporella	Diplodia	Lasiodiplodia	Botryosphaeria-clade		Secreted_Cazymes	Eutiarosporella	Diplodia	Lasiodiplodia	Botryosphaeria-clade
Dothideomycetidae	0.9914	-		Dothideomycetidae	0.0093	-		Diplodia	0.0119	-	-	-		Diplodia	1	-	-	-
Botryosphaeriaceae	0.0022	2e-05		Botryosphaeriaceae	0.9979	1		Lasiodiplodia	0.02857	0.00476	-	-		Lasiodiplodia	1	1	-	-
								Botryosphaeria-clade	0.05	0.0119	0.02857	-		Botryosphaeria-clade	1	1	1	-
Lipases.and.cutinases	Pleosporomycetidae	Dothideomycetidae		Lipases.and.cutinases	Pleosporomycetidae	Dothideomycetidae		Neofusicoccum	0.0035	0.00012	0.001	0.03131		Neofusicoccum	1	1	1	0.98
Dothideomycetidae	0.93882	-		Dothideomycetidae	0.065	-
Botryosphaeriaceae	0.00326	0.00092		Botryosphaeriaceae	0.997	0.999		Proteases	Eutiarosporella	Diplodia	Lasiodiplodia	Botryosphaeria-clade		Proteases	Eutiarosporella	Diplodia	Lasiodiplodia	Botryosphaeria-clade
								Diplodia	0.0119	-	-	-		Diplodia	1	-	-	-
Secreted_Lipases.and.cutinases	Pleosporomycetidae	Dothideomycetidae		Secreted_Lipases.and.cutinases	Pleosporomycetidae	Dothideomycetidae		Lasiodiplodia	0.02487	0.00696	-	-		Lasiodiplodia	0.99	1	-	-
Dothideomycetidae	0.87	-		Dothideomycetidae	0.13	-		Botryosphaeria-clade	0.03826	0.01377	0.02384	-		Botryosphaeria-clade	0.99	0.99	0.99	-
Botryosphaeriaceae	1e-05	6.1e-06		Botryosphaeriaceae	1	1		Neofusicoccum	0.00706	0.00068	0.00286	0.22281		Neofusicoccum	1	1	1	0.82
Secondary_Metabolic_clusters	Pleosporomycetidae	Dothideomycetidae		Secondary_Metabolic_clusters	Pleosporomycetidae	Dothideomycetidae		Secreted_Proteases	Eutiarosporella	Diplodia	Lasiodiplodia	Botryosphaeria-clade		Secreted_Proteases	Eutiarosporella	Diplodia	Lasiodiplodia	Botryosphaeria-clade
Dothideomycetidae	0.9874	-		Dothideomycetidae	0.014	-		Diplodia	0.07606	-	-	-		Diplodia	0.95	-	-	-
Botryosphaeriaceae	0.0401	0.0069		Botryosphaeriaceae	0.962	0.994		Lasiodiplodia	0.02857	0.00476	-	-		Lasiodiplodia	1	1	-	-
								Botryosphaeria-clade	0.05	0.0119	0.85775	-		Botryosphaeria-clade	1	1	0.24	-
Functional Annotation Classes								Neofusicoccum	0.00686	0.00067	0.02731	0.00859		Neofusicoccum	1	1	0.98	0.99
AA	Pleosporomycetidae	Dothideomycetidae		AA	Pleosporomycetidae	Dothideomycetidae
Dothideomycetidae	1	-		Dothideomycetidae	5.4e-05	-		Lipases.and.cutinases	Eutiarosporella	Diplodia	Lasiodiplodia	Botryosphaeria-clade		Lipases.and.cutinases	Eutiarosporella	Diplodia	Lasiodiplodia	Botryosphaeria-clade
Botryosphaeriaceae	0.12	1.4e-06		Botryosphaeriaceae	0.88	1		Diplodia	0.01344	-	-	-		Diplodia	0.99	-	-	-
								Lasiodiplodia	0.02384	0.00682	-	-		Lasiodiplodia	0.99	1	-	-
CBM	Pleosporomycetidae	Dothideomycetidae		CBM	Pleosporomycetidae	Dothideomycetidae		Botryosphaeria-clade	0.03826	0.01377	0.02487	-		Botryosphaeria-clade	0.99	0.99	0.99	-
Dothideomycetidae	1	-		Dothideomycetidae	0.00021	-		Neofusicoccum	0.00673	0.00065	0.00422	0.11478		Neofusicoccum	1	1	1	0.92
Botryosphaeriaceae	0.49	1.3e-07		Botryosphaeriaceae	0.51937	1
								Secreted_Lipases.and.cutinases	Eutiarosporella	Diplodia	Lasiodiplodia	Botryosphaeria-clade		Secreted_Lipases.and.cutinases	Eutiarosporella	Diplodia	Lasiodiplodia	Botryosphaeria-clade
CE	Pleosporomycetidae	Dothideomycetidae		CE	Pleosporomycetidae	Dothideomycetidae		Diplodia	0.18106	-	-	-		Diplodia	0.88	-	-	-
Dothideomycetidae	1	-		Dothideomycetidae	0.0004	-		Lasiodiplodia	0.02857	0.00476	-	-		Lasiodiplodia	1	1	-	-
Botryosphaeriaceae	0.95	1e-06		Botryosphaeriaceae	0.0488	1		Botryosphaeria-clade	0.05	0.0119	0.02857	-		Botryosphaeria-clade	1	1	1	-
								Neofusicoccum	0.00699	0.00068	0.00286	0.01367		Neofusicoccum	1	1	1	0.99
GH	Pleosporomycetidae	Dothideomycetidae		GH	Pleosporomycetidae	Dothideomycetidae
Dothideomycetidae	0.99853	-		Dothideomycetidae	0.0016	-		Secondary_Metabolic_clusters	Eutiarosporella	Diplodia	Lasiodiplodia	Botryosphaeria-clade		Secondary_Metabolic_clusters	Eutiarosporella	Diplodia	Lasiodiplodia	Botryosphaeria-clade
Botryosphaeriaceae	0.16092	0.00081		Botryosphaeriaceae	0.8438	0.9993		Diplodia	0.01312	-	-	-		Diplodia	0.99	-	-	-
								Lasiodiplodia	0.02384	0.00667	-	-		Lasiodiplodia	0.99	1	-	-
GT	Pleosporomycetidae	Dothideomycetidae		GT	Pleosporomycetidae	Dothideomycetidae		Botryosphaeria-clade	0.0361	0.01312	0.02384	-		Botryosphaeria-clade	0.99	0.99	0.99	-
Dothideomycetidae	0.11	-		Dothideomycetidae	0.89606	-		Neofusicoccum	0.00693	0.00067	0.00283	0.5		Neofusicoccum	1	1	1	0.57
Botryosphaeriaceae	1	1		Botryosphaeriaceae	0.00049	0.00082
								Functional Annotation Classes
PL	Pleosporomycetidae	Dothideomycetidae		PL	Pleosporomycetidae	Dothideomycetidae		AA	Eutiarosporella	Diplodia	Lasiodiplodia	Botryosphaeria-clade		AA	Eutiarosporella	Diplodia	Lasiodiplodia	Botryosphaeria-clade
Dothideomycetidae	0.9952	-		Dothideomycetidae	0.0052	-		Diplodia	0.0119	-	-	-		Diplodia	1	-	-	-
Botryosphaeriaceae	0.0012	4e-07		Botryosphaeriaceae	0.9989	1		Lasiodiplodia	0.02384	0.00682	-	-		Lasiodiplodia	0.99	1	-	-
								Botryosphaeria-clade	0.05	0.0119	0.02384	-		Botryosphaeria-clade	1	1	0.99	-
secreted_AA	Pleosporomycetidae	Dothideomycetidae		secreted_AA	Pleosporomycetidae	Dothideomycetidae		Neofusicoccum	0.00585	0.00058	0.00235	0.0118		Neofusicoccum	1	1	1	0.99
Dothideomycetidae	1	-		Dothideomycetidae	6.1e-05	-
Botryosphaeriaceae	0.22	2.9e-07		Botryosphaeriaceae	0.79	1		CBM	Eutiarosporella	Diplodia	Lasiodiplodia	Botryosphaeria-clade		CBM	Eutiarosporella	Diplodia	Lasiodiplodia	Botryosphaeria-clade
								Diplodia	0.65318	-	-	-		Diplodia	0.45	-	-	-
secreted_CBM	Pleosporomycetidae	Dothideomycetidae		secreted_CBM	Pleosporomycetidae	Dothideomycetidae		Lasiodiplodia	0.02487	0.00639	-	-		Lasiodiplodia	0.99	1	-	-
Dothideomycetidae	1	-		Dothideomycetidae	0.00019	-		Botryosphaeria-clade	0.03826	0.01248	0.0346	-		Botryosphaeria-clade	0.99	0.99	0.99	-
Botryosphaeriaceae	0.3	1.3e-07		Botryosphaeriaceae	0.70681	1		Neofusicoccum	0.00693	0.00065	0.0028	0.00686		Neofusicoccum	1	1	1	1
secreted_CE	Pleosporomycetidae	Dothideomycetidae		secreted_CE	Pleosporomycetidae	Dothideomycetidae		CE	Eutiarosporella	Diplodia	Lasiodiplodia	Botryosphaeria-clade		CE	Eutiarosporella	Diplodia	Lasiodiplodia	Botryosphaeria-clade
Dothideomycetidae	1	-		Dothideomycetidae	7.1e-05	-		Diplodia	0.02381	-	-	-		Diplodia	0.99	-	-	-
Botryosphaeriaceae	0.11	2.3e-07		Botryosphaeriaceae	0.9	1		Lasiodiplodia	0.02384	0.0115	-	-		Lasiodiplodia	0.99	0.99	-	-
								Botryosphaeria-clade	0.03826	0.01377	0.08373	-		Botryosphaeria-clade	0.99	0.99	0.96	-
secreted_GH	Pleosporomycetidae	Dothideomycetidae		secreted_GH	Pleosporomycetidae	Dothideomycetidae		Neofusicoccum	0.00561	0.00056	0.00226	0.05343		Neofusicoccum	1	1	1	0.96
Dothideomycetidae	0.992	-		Dothideomycetidae	0.0089	-
Botryosphaeriaceae	0.011	2e-05		Botryosphaeriaceae	0.9899	1		GH	Eutiarosporella	Diplodia	Lasiodiplodia	Botryosphaeria-clade		GH	Eutiarosporella	Diplodia	Lasiodiplodia	Botryosphaeria-clade
								Diplodia	0.01377	-	-	-		Diplodia	0.99	-	-	-
secreted_GT	Pleosporomycetidae	Dothideomycetidae		secreted_GT	Pleosporomycetidae	Dothideomycetidae		Lasiodiplodia	0.02487	0.00476	-	-		Lasiodiplodia	0.99	1	-	-
Dothideomycetidae	0.24	-		Dothideomycetidae	0.77	-		Botryosphaeria-clade	0.03826	0.0119	0.05714	-		Botryosphaeria-clade	0.99	1	0.97	-
Botryosphaeriaceae	0.7	0.79		Botryosphaeriaceae	0.31	0.22		Neofusicoccum	0.00686	0.00067	0.00283	0.03696		Neofusicoccum	1	1	1	0.97
secreted_PL	Pleosporomycetidae	Dothideomycetidae		secreted_PL	Pleosporomycetidae	Dothideomycetidae		GT	Eutiarosporella	Diplodia	Lasiodiplodia	Botryosphaeria-clade		GT	Eutiarosporella	Diplodia	Lasiodiplodia	Botryosphaeria-clade
Dothideomycetidae	0.9981	-		Dothideomycetidae	0.0021	-		Diplodia	0.01035	-	-	-		Diplodia	1	-	-	-
Botryosphaeriaceae	0.0017	2.2e-07		Botryosphaeriaceae	0.9984	1		Lasiodiplodia	0.02487	0.00558	-	-		Lasiodiplodia	0.99	1	-	-
								Botryosphaeria-clade	0.03826	0.01065	0.07679	-		Botryosphaeria-clade	0.99	0.99	0.96	-
Aspartic	Pleosporomycetidae	Dothideomycetidae		Aspartic	Pleosporomycetidae	Dothideomycetidae		Neofusicoccum	0.00647	0.00058	0.00612	0.6023		Neofusicoccum	1	1	1	0.47
Dothideomycetidae	0.56	-		Dothideomycetidae	0.45	-
Botryosphaeriaceae	1e-08	1.4e-06		Botryosphaeriaceae	1	1		PL	Eutiarosporella	Diplodia	Lasiodiplodia	Botryosphaeria-clade		PL	Eutiarosporella	Diplodia	Lasiodiplodia	Botryosphaeria-clade
								Diplodia	0.0122	-	-	-		Diplodia	0.994	-	-	-
Cysteine	Pleosporomycetidae	Dothideomycetidae		Cysteine	Pleosporomycetidae	Dothideomycetidae		Lasiodiplodia	0.0178	0.0063	-	-		Lasiodiplodia	0.993	0.997	-	-
Dothideomycetidae	1	-		Dothideomycetidae	1.7e-06	-		Botryosphaeria-clade	0.0318	0.0134	0.9163	-		Botryosphaeria-clade	0.99	0.993	0.162	-
Botryosphaeriaceae	1	0.88		Botryosphaeriaceae	7.1e-10	0.13		Neofusicoccum	0.0046	0.001	0.9981	0.9608		Neofusicoccum	0.997	0.999	0.003	0.058
Glutamic	Pleosporomycetidae	Dothideomycetidae		Glutamic	Pleosporomycetidae	Dothideomycetidae		secreted_AA	Eutiarosporella	Diplodia	Lasiodiplodia	Botryosphaeria-clade		secreted_AA	Eutiarosporella	Diplodia	Lasiodiplodia	Botryosphaeria-clade
Dothideomycetidae	0.84	-		Dothideomycetidae	0.17	-		Diplodia	0.01377	-	-	-		Diplodia	0.99	-	-	-
Botryosphaeriaceae	0.83	0.34		Botryosphaeriaceae	0.17	0.67		Lasiodiplodia	0.02857	0.00696	-	-		Lasiodiplodia	1	1	-	-
								Botryosphaeria-clade	0.05	0.01377	0.02857	-		Botryosphaeria-clade	1	0.99	1	-
Metallo	Pleosporomycetidae	Dothideomycetidae		Metallo	Pleosporomycetidae	Dothideomycetidae		Neofusicoccum	0.00693	0.00067	0.00348	0.56776		Neofusicoccum	1	1	1	0.5
Dothideomycetidae	0.99873	-		Dothideomycetidae	0.0014	-
Botryosphaeriaceae	0.38893	0.00062		Botryosphaeriaceae	0.6185	0.9994		secreted_CBM	Eutiarosporella	Diplodia	Lasiodiplodia	Botryosphaeria-clade		secreted_CBM	Eutiarosporella	Diplodia	Lasiodiplodia	Botryosphaeria-clade
								Diplodia	0.92307	-	-	-		Diplodia	0.12	-	-	-
Asparagine	Pleosporomycetidae	Dothideomycetidae		Asparagine	Pleosporomycetidae	Dothideomycetidae		Lasiodiplodia	0.02857	0.00696	-	-		Lasiodiplodia	1	1	-	-
Dothideomycetidae	0.14	-		Dothideomycetidae	0.869	-		Botryosphaeria-clade	0.05	0.01377	0.57143	-		Botryosphaeria-clade	1	0.99	0.57	-
Botryosphaeriaceae	0.94	0.99		Botryosphaeriaceae	0.072	0.01		Neofusicoccum	0.00699	0.00067	0.00286	0.02515		Neofusicoccum	1	1	1	0.98
Mixed	Pleosporomycetidae	Dothideomycetidae		Mixed	Pleosporomycetidae	Dothideomycetidae		secreted_CE	Eutiarosporella	Diplodia	Lasiodiplodia	Botryosphaeria-clade		secreted_CE	Eutiarosporella	Diplodia	Lasiodiplodia	Botryosphaeria-clade
Dothideomycetidae	0.99873	-		Dothideomycetidae	0.0014	-		Diplodia	0.05989	-	-	-		Diplodia	0.97	-	-	-
Botryosphaeriaceae	0.46564	0.00088		Botryosphaeriaceae	0.548	0.9992		Lasiodiplodia	0.02487	0.02677	-	-		Lasiodiplodia	0.99	0.98	-	-
								Botryosphaeria-clade	0.05	0.01903	0.10169	-		Botryosphaeria-clade	1	0.99	0.95	-
Serine	Pleosporomycetidae	Dothideomycetidae		Serine	Pleosporomycetidae	Dothideomycetidae		Neofusicoccum	0.00579	0.00069	0.00664	0.26963		Neofusicoccum	1	1	1	0.79
Dothideomycetidae	0.7182	-		Dothideomycetidae	0.29	-
Botryosphaeriaceae	0.0266	0.0053		Botryosphaeriaceae	0.97	1		secreted_GH	Eutiarosporella	Diplodia	Lasiodiplodia	Botryosphaeria-clade		secreted_GH	Eutiarosporella	Diplodia	Lasiodiplodia	Botryosphaeria-clade
								Diplodia	0.01377	-	-	-		Diplodia	0.99	-	-	-
Threonine	Pleosporomycetidae	Dothideomycetidae		Threonine	Pleosporomycetidae	Dothideomycetidae		Lasiodiplodia	0.02857	0.00696	-	-		Lasiodiplodia	1	1	-	-
Dothideomycetidae	0.32	-		Dothideomycetidae	0.69	-		Botryosphaeria-clade	0.05	0.01377	0.2	-		Botryosphaeria-clade	1	0.99	0.89	-
Botryosphaeriaceae	0.44	0.6		Botryosphaeriaceae	0.56	0.42		Neofusicoccum	0.00686	0.00066	0.00935	0.05246		Neofusicoccum	1	1	0.99	0.96
Unknown	Pleosporomycetidae	Dothideomycetidae		Unknown	Pleosporomycetidae	Dothideomycetidae		secreted_GT	Eutiarosporella	Diplodia	Lasiodiplodia	Botryosphaeria-clade		secreted_GT	Eutiarosporella	Diplodia	Lasiodiplodia	Botryosphaeria-clade
Dothideomycetidae	0.92	-		Dothideomycetidae	0.084	-		Diplodia	0.108	-	-	-		Diplodia	0.9442	-	-	-
Botryosphaeriaceae	0.97	1		Botryosphaeriaceae	0.035	1		Lasiodiplodia	0.5	0.936	-	-		Lasiodiplodia	0.6726	0.1118	-	-
								Botryosphaeria-clade	0.038	0.044	0.022	-		Botryosphaeria-clade	0.9866	0.9767	0.9915	-
Inhibitor	Pleosporomycetidae	Dothideomycetidae		Inhibitor	Pleosporomycetidae	Dothideomycetidae		Neofusicoccum	0.068	0.532	0.07	0.998		Neofusicoccum	0.9572	0.5318	0.9532	0.0044
Dothideomycetidae	1	-		Dothideomycetidae	2.3e-06	-
Botryosphaeriaceae	1	0.99		Botryosphaeriaceae	1.4e-09	0.012		secreted_PL	Eutiarosporella	Diplodia	Lasiodiplodia	Botryosphaeria-clade		secreted_PL	Eutiarosporella	Diplodia	Lasiodiplodia	Botryosphaeria-clade
								Diplodia	0.0134	-	-	-		Diplodia	0.99	-	-	-
secreted_Aspartic	Pleosporomycetidae	Dothideomycetidae		secreted_Aspartic	Pleosporomycetidae	Dothideomycetidae		Lasiodiplodia	0.0238	0.0183	-	-		Lasiodiplodia	0.99	0.99	-	-
Dothideomycetidae	0.97	-		Dothideomycetidae	0.031	-		Botryosphaeria-clade	0.0361	0.0398	0.7849	-		Botryosphaeria-clade	0.99	0.98	0.35	-
Botryosphaeriaceae	2.8e-08	1.8e-07		Botryosphaeriaceae	1	1		Neofusicoccum	0.0048	0.0032	0.7095	0.3853		Neofusicoccum	1	1	0.35	0.69
secreted_Cysteine	Pleosporomycetidae	Dothideomycetidae		secreted_Cysteine	Pleosporomycetidae	Dothideomycetidae		Aspartic	Eutiarosporella	Diplodia	Lasiodiplodia	Botryosphaeria-clade		Aspartic	Eutiarosporella	Diplodia	Lasiodiplodia	Botryosphaeria-clade
Dothideomycetidae	0.89	-		Dothideomycetidae	0.12081	-		Diplodia	0.01703	-	-	-		Diplodia	0.99	-	-	-
Botryosphaeriaceae	1	1		Botryosphaeriaceae	1.7e-07	0.00045		Lasiodiplodia	0.0218	0.00584	-	-		Lasiodiplodia	0.99	1	-	-
								Botryosphaeria-clade	0.05	0.01248	0.77064	-		Botryosphaeria-clade	1	0.99	0.36	-
secreted_Glutamic	Pleosporomycetidae	Dothideomycetidae		secreted_Glutamic	Pleosporomycetidae	Dothideomycetidae		Neofusicoccum	0.00585	0.00056	0.918	0.24305		Neofusicoccum	1	1	0.11	0.81
Dothideomycetidae	0.876	-		Dothideomycetidae	0.13	-
Botryosphaeriaceae	0.364	0.068		Botryosphaeriaceae	0.64	0.94		Cysteine	Eutiarosporella	Diplodia	Lasiodiplodia	Botryosphaeria-clade		Cysteine	Eutiarosporella	Diplodia	Lasiodiplodia	Botryosphaeria-clade
								Diplodia	0.0134	-	-	-		Diplodia	0.99	-	-	-
secreted_Metallo	Pleosporomycetidae	Dothideomycetidae		secreted_Metallo	Pleosporomycetidae	Dothideomycetidae		Lasiodiplodia	0.0249	0.2906	-	-		Lasiodiplodia	0.99	0.78	-	-
Dothideomycetidae	1	-		Dothideomycetidae	0.0029	-		Botryosphaeria-clade	0.05	0.2981	0.5	-		Botryosphaeria-clade	1	0.79	0.64	-
Botryosphaeriaceae	0.28	4.4e-05		Botryosphaeriaceae	0.7269	1		Neofusicoccum	0.0068	0.0395	0.1092	0.1944		Neofusicoccum	1	0.97	0.92	0.85
secreted_Asparagine	Pleosporomycetidae	Dothideomycetidae		secreted_Asparagine	Pleosporomycetidae	Dothideomycetidae		Glutamic	Eutiarosporella	Diplodia	Lasiodiplodia	Botryosphaeria-clade		Glutamic	Eutiarosporella	Diplodia	Lasiodiplodia	Botryosphaeria-clade
Dothideomycetidae	1	-		Dothideomycetidae	1	-		Diplodia	0.00707	-	-	-		Diplodia	1	-	-	-
Botryosphaeriaceae	1	1		Botryosphaeriaceae	1	1		Lasiodiplodia	0.01237	0.84628	-	-		Lasiodiplodia	1	0.27	-	-
								Botryosphaeria-clade	0.02967	0.36079	0.19324	-		Botryosphaeria-clade	0.99	0.76	0.93	-
secreted_Mixed	Pleosporomycetidae	Dothideomycetidae		secreted_Mixed	Pleosporomycetidae	Dothideomycetidae		Neofusicoccum	0.00041	0.00048	0.00022	0.0052		Neofusicoccum	1	1	1	1
Dothideomycetidae	1	-		Dothideomycetidae	1	-
Botryosphaeriaceae	1	1		Botryosphaeriaceae	1	1		Metallo	Eutiarosporella	Diplodia	Lasiodiplodia	Botryosphaeria-clade		Metallo	Eutiarosporella	Diplodia	Lasiodiplodia	Botryosphaeria-clade
								Diplodia	0.01377	-	-	-		Diplodia	0.99	-	-	-
secreted_Serine	Pleosporomycetidae	Dothideomycetidae		secreted_Serine	Pleosporomycetidae	Dothideomycetidae		Lasiodiplodia	0.02487	0.00476	-	-		Lasiodiplodia	0.99	1	-	-
Dothideomycetidae	0.944	-		Dothideomycetidae	0.059	-		Botryosphaeria-clade	0.03826	0.0119	0.02857	-		Botryosphaeria-clade	0.99	1	1	-
Botryosphaeriaceae	0.0013	2.2e-05		Botryosphaeriaceae	0.999	1		Neofusicoccum	0.00469	0.00049	0.00196	0.85881		Neofusicoccum	1	1	1	0.19
secreted_Threonine	Pleosporomycetidae	Dothideomycetidae		secreted_Threonine	Pleosporomycetidae	Dothideomycetidae		Asparagine	Eutiarosporella	Diplodia	Lasiodiplodia	Botryosphaeria-clade		Asparagine	Eutiarosporella	Diplodia	Lasiodiplodia	Botryosphaeria-clade
Dothideomycetidae	0.9942	-		Dothideomycetidae	0.0064	-		Diplodia	1	-	-	-		Diplodia	1	-	-	-
Botryosphaeriaceae	0.0062	2.2e-05		Botryosphaeriaceae	0.9942	1		Lasiodiplodia	1	1	-	-		Lasiodiplodia	1	1	-	-
								Botryosphaeria-clade	1	1	1	-		Botryosphaeria-clade	1	1	1	-
secreted_Unknown	Pleosporomycetidae	Dothideomycetidae		secreted_Unknown	Pleosporomycetidae	Dothideomycetidae		Neofusicoccum	1	1	1	1		Neofusicoccum	1	1	1	1
Dothideomycetidae	0.8	-		Dothideomycetidae	0.23	-
Botryosphaeriaceae	0.86	1		Botryosphaeriaceae	0.16	1		Mixed	Eutiarosporella	Diplodia	Lasiodiplodia	Botryosphaeria-clade		Mixed	Eutiarosporella	Diplodia	Lasiodiplodia	Botryosphaeria-clade
								Diplodia	0.00378	-	-	-		Diplodia	1	-	-	-
secreted_Inhibitor	Pleosporomycetidae	Dothideomycetidae		secreted_Inhibitor	Pleosporomycetidae	Dothideomycetidae		Lasiodiplodia	0.01237	1	-	-		Lasiodiplodia	1	1	-	-
Dothideomycetidae	0.56	-		Dothideomycetidae	0.45169	-		Botryosphaeria-clade	0.02343	1	1	-		Botryosphaeria-clade	0.99	1	1	-
Botryosphaeriaceae	1	1		Botryosphaeriaceae	6.9e-06	0.00033		Neofusicoccum	0.00041	1	1	1		Neofusicoccum	1	1	1	1
abH03	Pleosporomycetidae	Dothideomycetidae		abH03	Pleosporomycetidae	Dothideomycetidae		Serine	Eutiarosporella	Diplodia	Lasiodiplodia	Botryosphaeria-clade		Serine	Eutiarosporella	Diplodia	Lasiodiplodia	Botryosphaeria-clade
Dothideomycetidae	1	-		Dothideomycetidae	3.4e-05	-		Diplodia	0.0119	-	-	-		Diplodia	1	-	-	-
Botryosphaeriaceae	0.0036	5.7e-07		Botryosphaeriaceae	1	1		Lasiodiplodia	0.02857	0.00476	-	-		Lasiodiplodia	1	1	-	-
								Botryosphaeria-clade	0.05	0.0119	0.05714	-		Botryosphaeria-clade	1	1	0.97	-
abH04	Pleosporomycetidae	Dothideomycetidae		abH04	Pleosporomycetidae	Dothideomycetidae		Neofusicoccum	0.00706	0.00068	0.00288	0.15458		Neofusicoccum	1	1	1	0.88
Dothideomycetidae	0.668	-		Dothideomycetidae	0.34	-
Botryosphaeriaceae	0.004	0.002		Botryosphaeriaceae	1	1		Threonine	Eutiarosporella	Diplodia	Lasiodiplodia	Botryosphaeria-clade		Threonine	Eutiarosporella	Diplodia	Lasiodiplodia	Botryosphaeria-clade
								Diplodia	0.0147	-	-	-		Diplodia	0.99	-	-	-
abH16	Pleosporomycetidae	Dothideomycetidae		abH16	Pleosporomycetidae	Dothideomycetidae		Lasiodiplodia	0.015	0.5605	-	-		Lasiodiplodia	0.99	0.56	-	-
Dothideomycetidae	3.7e-06	-		Dothideomycetidae	1	-		Botryosphaeria-clade	0.0361	0.2685	0.1932	-		Botryosphaeria-clade	0.99	0.82	0.93	-
Botryosphaeriaceae	7.6e-06	0.99		Botryosphaeriaceae	1	0.0055		Neofusicoccum	0.0077	0.067	0.0729	0.265		Neofusicoccum	1	0.95	0.95	0.79
abH23	Pleosporomycetidae	Dothideomycetidae		abH23	Pleosporomycetidae	Dothideomycetidae		Unknown	Eutiarosporella	Diplodia	Lasiodiplodia	Botryosphaeria-clade		Unknown	Eutiarosporella	Diplodia	Lasiodiplodia	Botryosphaeria-clade
Dothideomycetidae	1	-		Dothideomycetidae	4.4e-07	-		Diplodia	1	-	-	-		Diplodia	1	-	-	-
Botryosphaeriaceae	0.9	4.5e-08		Botryosphaeriaceae	0.11	1		Lasiodiplodia	1	1	-	-		Lasiodiplodia	1	1	-	-
								Botryosphaeria-clade	1	1	1	-		Botryosphaeria-clade	1	1	1	-
abH38	Pleosporomycetidae	Dothideomycetidae		abH38	Pleosporomycetidae	Dothideomycetidae		Neofusicoccum	1	1	1	1		Neofusicoccum	1	1	1	1
Dothideomycetidae	0.0023	-		Dothideomycetidae	0.998	-
Botryosphaeriaceae	0.0624	0.973		Botryosphaeriaceae	0.94	0.029		Inhibitor	Eutiarosporella	Diplodia	Lasiodiplodia	Botryosphaeria-clade		Inhibitor	Eutiarosporella	Diplodia	Lasiodiplodia	Botryosphaeria-clade
								Diplodia	0.9853	-	-	-		Diplodia	0.02838	-	-	-
abH36	Pleosporomycetidae	Dothideomycetidae		abH36	Pleosporomycetidae	Dothideomycetidae		Lasiodiplodia	0.1932	0.0051	-	-		Lasiodiplodia	0.92554	0.99741	-	-
Dothideomycetidae	0.8305	-		Dothideomycetidae	0.18	-		Botryosphaeria-clade	0.6039	0.0284	0.9255	-		Botryosphaeria-clade	0.60393	0.98527	0.19324	-
Botryosphaeriaceae	0.0295	0.0035		Botryosphaeriaceae	0.97	1		Neofusicoccum	0.9977	0.0104	0.9999	0.9977		Neofusicoccum	0.0052	0.99325	0.00022	0.0052
secreted_abH03	Pleosporomycetidae	Dothideomycetidae		secreted_abH03	Pleosporomycetidae	Dothideomycetidae		secreted_Aspartic	Eutiarosporella	Diplodia	Lasiodiplodia	Botryosphaeria-clade		secreted_Aspartic	Eutiarosporella	Diplodia	Lasiodiplodia	Botryosphaeria-clade
Dothideomycetidae	0.98	-		Dothideomycetidae	0.026	-		Diplodia	0.029	-	-	-		Diplodia	0.98	-	-	-
Botryosphaeriaceae	5.7e-08	1.3e-07		Botryosphaeriaceae	1	1		Lasiodiplodia	0.0208	0.0142	-	-		Lasiodiplodia	0.99	0.99	-	-
								Botryosphaeria-clade	0.0361	0.017	0.1772	-		Botryosphaeria-clade	0.99	0.99	0.9	-
secreted_abH04	Pleosporomycetidae	Dothideomycetidae		secreted_abH04	Pleosporomycetidae	Dothideomycetidae		Neofusicoccum	0.0052	0.001	0.5	0.8794		Neofusicoccum	1	1	0.56	0.16
Dothideomycetidae	0.078	-		Dothideomycetidae	0.93	-
Botryosphaeriaceae	0.211	0.749		Botryosphaeriaceae	0.8	0.26		secreted_Cysteine	Eutiarosporella	Diplodia	Lasiodiplodia	Botryosphaeria-clade		secreted_Cysteine	Eutiarosporella	Diplodia	Lasiodiplodia	Botryosphaeria-clade
								Diplodia	1	-	-	-		Diplodia	1	-	-	-
secreted_abH16	Pleosporomycetidae	Dothideomycetidae		secreted_abH16	Pleosporomycetidae	Dothideomycetidae		Lasiodiplodia	1	1	-	-		Lasiodiplodia	1	1	-	-
Dothideomycetidae	7.8e-07	-		Dothideomycetidae	1	-		Botryosphaeria-clade	1	1	1	-		Botryosphaeria-clade	1	1	1	-
Botryosphaeriaceae	1.6e-06	0.98		Botryosphaeriaceae	1	0.017		Neofusicoccum	0.68	0.71	0.69	0.68		Neofusicoccum	0.41	0.35	0.38	0.41
secreted_abH23	Pleosporomycetidae	Dothideomycetidae		secreted_abH23	Pleosporomycetidae	Dothideomycetidae		secreted_Glutamic	Eutiarosporella	Diplodia	Lasiodiplodia	Botryosphaeria-clade		secreted_Glutamic	Eutiarosporella	Diplodia	Lasiodiplodia	Botryosphaeria-clade
Dothideomycetidae	0.99998	-		Dothideomycetidae	2.1e-05	-		Diplodia	0.00707	-	-	-		Diplodia	1	-	-	-
Botryosphaeriaceae	0.00035	1.5e-07		Botryosphaeriaceae	1	1		Lasiodiplodia	0.01237	0.84628	-	-		Lasiodiplodia	1	0.27	-	-
								Botryosphaeria-clade	0.02343	0.82711	1	-		Botryosphaeria-clade	0.99	0.32	1	-
secreted_abH38	Pleosporomycetidae	Dothideomycetidae		secreted_abH38	Pleosporomycetidae	Dothideomycetidae		Neofusicoccum	0.00041	0.00048	0.00022	0.00041		Neofusicoccum	1	1	1	1
Dothideomycetidae	0.0028	-		Dothideomycetidae	1	-
Botryosphaeriaceae	7.4e-05	0.3759		Botryosphaeriaceae	1	0.63		secreted_Metallo	Eutiarosporella	Diplodia	Lasiodiplodia	Botryosphaeria-clade		secreted_Metallo	Eutiarosporella	Diplodia	Lasiodiplodia	Botryosphaeria-clade
								Diplodia	0.55179	-	-	-		Diplodia	0.55	-	-	-
secreted_abH36	Pleosporomycetidae	Dothideomycetidae		secreted_abH36	Pleosporomycetidae	Dothideomycetidae		Lasiodiplodia	0.02384	0.02016	-	-		Lasiodiplodia	0.99	0.99	-	-
Dothideomycetidae	0.79542	-		Dothideomycetidae	0.21	-		Botryosphaeria-clade	0.41109	0.30127	0.81377	-		Botryosphaeria-clade	0.75	0.78	0.3	-
Botryosphaeriaceae	0.00526	0.00013		Botryosphaeriaceae	1	1		Neofusicoccum	0.00579	0.00069	0.00997	0.21698		Neofusicoccum	1	1	0.99	0.83
NRPS	Pleosporomycetidae	Dothideomycetidae		NRPS	Pleosporomycetidae	Dothideomycetidae		secreted_Asparagine	Eutiarosporella	Diplodia	Lasiodiplodia	Botryosphaeria-clade		secreted_Asparagine	Eutiarosporella	Diplodia	Lasiodiplodia	Botryosphaeria-clade
Dothideomycetidae	0.689	-		Dothideomycetidae	0.32	-		Diplodia	1	-	-	-		Diplodia	1	-	-	-
Botryosphaeriaceae	0.098	0.192		Botryosphaeriaceae	0.91	0.82		Lasiodiplodia	1	1	-	-		Lasiodiplodia	1	1	-	-
								Botryosphaeria-clade	1	1	1	-		Botryosphaeria-clade	1	1	1	-
T1PKS_NRPS	Pleosporomycetidae	Dothideomycetidae		T1PKS_NRPS	Pleosporomycetidae	Dothideomycetidae		Neofusicoccum	1	1	1	1		Neofusicoccum	1	1	1	1
Dothideomycetidae	0.732	-		Dothideomycetidae	0.28	-
Botryosphaeriaceae	0.127	0.095		Botryosphaeriaceae	0.88	0.91		secreted_Mixed	Eutiarosporella	Diplodia	Lasiodiplodia	Botryosphaeria-clade		secreted_Mixed	Eutiarosporella	Diplodia	Lasiodiplodia	Botryosphaeria-clade
								Diplodia	1	-	-	-		Diplodia	1	-	-	-
T1PKS	Pleosporomycetidae	Dothideomycetidae		T1PKS	Pleosporomycetidae	Dothideomycetidae		Lasiodiplodia	1	1	-	-		Lasiodiplodia	1	1	-	-
Dothideomycetidae	1	-		Dothideomycetidae	5.6e-05	-		Botryosphaeria-clade	1	1	1	-		Botryosphaeria-clade	1	1	1	-
Botryosphaeriaceae	0.61	9.6e-05		Botryosphaeriaceae	0.4	1		Neofusicoccum	1	1	1	1		Neofusicoccum	1	1	1	1
T1PKS_NRPS_like	Pleosporomycetidae	Dothideomycetidae		T1PKS_NRPS_like	Pleosporomycetidae	Dothideomycetidae		secreted_Serine	Eutiarosporella	Diplodia	Lasiodiplodia	Botryosphaeria-clade		secreted_Serine	Eutiarosporella	Diplodia	Lasiodiplodia	Botryosphaeria-clade
Dothideomycetidae	0.9988	-		Dothideomycetidae	0.0013	-		Diplodia	0.05911	-	-	-		Diplodia	0.97	-	-	-
Botryosphaeriaceae	0.8121	0.0055		Botryosphaeriaceae	0.1937	0.995		Lasiodiplodia	0.02857	0.00696	-	-		Lasiodiplodia	1	1	-	-
								Botryosphaeria-clade	0.05	0.01377	0.8	-		Botryosphaeria-clade	1	0.99	0.31	-
NRPS_like	Pleosporomycetidae	Dothideomycetidae		NRPS_like	Pleosporomycetidae	Dothideomycetidae		Neofusicoccum	0.00686	0.00066	0.21681	0.05319		Neofusicoccum	1	1	0.82	0.96
Dothideomycetidae	0.0054	-		Dothideomycetidae	1	-
Botryosphaeriaceae	1.1e-05	0.0029		Botryosphaeriaceae	1	1		secreted_Threonine	Eutiarosporella	Diplodia	Lasiodiplodia	Botryosphaeria-clade		secreted_Threonine	Eutiarosporella	Diplodia	Lasiodiplodia	Botryosphaeria-clade
								Diplodia	0.319	-	-	-		Diplodia	0.83	-	-	-
terpene	Pleosporomycetidae	Dothideomycetidae		terpene	Pleosporomycetidae	Dothideomycetidae		Lasiodiplodia	1	0.846	-	-		Lasiodiplodia	1	0.27	-	-
Dothideomycetidae	0.9987	-		Dothideomycetidae	0.0014	-		Botryosphaeria-clade	0.252	0.361	0.193	-		Botryosphaeria-clade	0.91	0.76	0.93	-
Botryosphaeriaceae	0.00041	1.5e-06		Botryosphaeriaceae	0.9996	1		Neofusicoccum	0.049	0.058	0.029	0.247		Neofusicoccum	0.97	0.96	0.98	0.81
betalactone	Pleosporomycetidae	Dothideomycetidae		betalactone	Pleosporomycetidae	Dothideomycetidae		secreted_Unknown	Eutiarosporella	Diplodia	Lasiodiplodia	Botryosphaeria-clade		secreted_Unknown	Eutiarosporella	Diplodia	Lasiodiplodia	Botryosphaeria-clade
Dothideomycetidae	0.5916	-		Dothideomycetidae	0.42	-		Diplodia	1	-	-	-		Diplodia	1	-	-	-
Botryosphaeriaceae	2.1e-06	0.0001		Botryosphaeriaceae	1	1		Lasiodiplodia	1	1	-	-		Lasiodiplodia	1	1	-	-
								Botryosphaeria-clade	1	1	1	-		Botryosphaeria-clade	1	1	1	-
indole	Pleosporomycetidae	Dothideomycetidae		indole	Pleosporomycetidae	Dothideomycetidae		Neofusicoccum	1	1	1	1		Neofusicoccum	1	1	1	1
Dothideomycetidae	1	-		Dothideomycetidae	0.00037	-
Botryosphaeriaceae	1	0.91		Botryosphaeriaceae	1.4e-06	0.10277		secreted_Inhibitor	Eutiarosporella	Diplodia	Lasiodiplodia	Botryosphaeria-clade		secreted_Inhibitor	Eutiarosporella	Diplodia	Lasiodiplodia	Botryosphaeria-clade
								Diplodia	0.916	-	-	-		Diplodia	0.135	-	-	-
T3PKS	Pleosporomycetidae	Dothideomycetidae		T3PKS	Pleosporomycetidae	Dothideomycetidae		Lasiodiplodia	0.673	0.124	-	-		Lasiodiplodia	0.5	0.918	-	-
Dothideomycetidae	0.99	-		Dothideomycetidae	0.012	-		Botryosphaeria-clade	0.909	0.235	0.876	-		Botryosphaeria-clade	0.252	0.844	0.282	-
Botryosphaeriaceae	1	1		Botryosphaeriaceae	9.1e-08	0.001		Neofusicoccum	0.978	0.087	0.959	1		Neofusicoccum	0.05	0.934	0.077	1
fungal_RiPP	Pleosporomycetidae	Dothideomycetidae		fungal_RiPP	Pleosporomycetidae	Dothideomycetidae		abH03	Eutiarosporella	Diplodia	Lasiodiplodia	Botryosphaeria-clade		abH03	Eutiarosporella	Diplodia	Lasiodiplodia	Botryosphaeria-clade
Dothideomycetidae	0.14	-		Dothideomycetidae	0.8633	-		Diplodia	0.0128	-	-	-		Diplodia	0.99	-	-	-
Botryosphaeriaceae	0.95	0.99		Botryosphaeriaceae	0.0509	0.0063		Lasiodiplodia	0.02487	0.00639	-	-		Lasiodiplodia	0.99	1	-	-
								Botryosphaeria-clade	0.05	0.0128	0.02487	-		Botryosphaeria-clade	1	0.99	0.99	-
siderophore	Pleosporomycetidae	Dothideomycetidae		siderophore	Pleosporomycetidae	Dothideomycetidae		Neofusicoccum	0.00622	0.00059	0.00252	0.00622		Neofusicoccum	1	1	1	1
Dothideomycetidae	0.0015	-		Dothideomycetidae	0.9987	-
Botryosphaeriaceae	1	0.9991		Botryosphaeriaceae	1	0.0011		abH04	Eutiarosporella	Diplodia	Lasiodiplodia	Botryosphaeria-clade		abH04	Eutiarosporella	Diplodia	Lasiodiplodia	Botryosphaeria-clade
								Diplodia	0.01344	-	-	-		Diplodia	0.99	-	-	-
other	Pleosporomycetidae	Dothideomycetidae		other	Pleosporomycetidae	Dothideomycetidae		Lasiodiplodia	0.02384	0.00682	-	-		Lasiodiplodia	0.99	1	-	-
Dothideomycetidae	0.8	-		Dothideomycetidae	0.23	-		Botryosphaeria-clade	0.03826	0.01377	0.09954	-		Botryosphaeria-clade	0.99	0.99	0.95	-
Botryosphaeriaceae	0.86	1		Botryosphaeriaceae	0.16	1		Neofusicoccum	0.00679	0.00066	0.03725	0.75201		Neofusicoccum	1	1	0.97	0.3
other_hybrid_clusters	Pleosporomycetidae	Dothideomycetidae		other_hybrid_clusters	Pleosporomycetidae	Dothideomycetidae		abH16	Eutiarosporella	Diplodia	Lasiodiplodia	Botryosphaeria-clade		abH16	Eutiarosporella	Diplodia	Lasiodiplodia	Botryosphaeria-clade
Dothideomycetidae	0.3	-		Dothideomycetidae	0.71	-		Diplodia	0.9419	-	-	-		Diplodia	0.104	-	-	-
Botryosphaeriaceae	0.94	0.95		Botryosphaeriaceae	0.062	0.054		Lasiodiplodia	0.9794	0.8092	-	-		Lasiodiplodia	0.051	0.266	-	-
								Botryosphaeria-clade	0.9088	0.3828	0.2071	-		Botryosphaeria-clade	0.252	0.725	0.89	-
Secreted Functional Annotation Families								Neofusicoccum	0.3575	0.011	0.0037	0.0697		Neofusicoccum	0.767	0.993	0.998	0.96
AA1	Pleosporomycetidae	Dothideomycetidae		AA1	Pleosporomycetidae	Dothideomycetidae
Dothideomycetidae	0.89525	-		Dothideomycetidae	0.11	-		abH23	Eutiarosporella	Diplodia	Lasiodiplodia	Botryosphaeria-clade		abH23	Eutiarosporella	Diplodia	Lasiodiplodia	Botryosphaeria-clade
Botryosphaeriaceae	0.00048	1.3e-05		Botryosphaeriaceae	1	1		Diplodia	0.08246	-	-	-		Diplodia	0.955	-	-	-
								Lasiodiplodia	0.5	0.95663	-	-		Lasiodiplodia	0.673	0.074	-	-
AA2	Pleosporomycetidae	Dothideomycetidae		AA2	Pleosporomycetidae	Dothideomycetidae		Botryosphaeria-clade	0.07865	0.22803	0.05733	-		Botryosphaeria-clade	0.97	0.852	0.976	-
Dothideomycetidae	0.9999	-		Dothideomycetidae	8.6e-05	-		Neofusicoccum	0.00045	0.00244	0.00025	0.05017		Neofusicoccum	1	0.998	1	0.978
Botryosphaeriaceae	0.0011	7e-08		Botryosphaeriaceae	1	1
								abH38	Eutiarosporella	Diplodia	Lasiodiplodia	Botryosphaeria-clade		abH38	Eutiarosporella	Diplodia	Lasiodiplodia	Botryosphaeria-clade
AA11	Pleosporomycetidae	Dothideomycetidae		AA11	Pleosporomycetidae	Dothideomycetidae		Diplodia	0.0071	-	-	-		Diplodia	0.997	-	-	-
Dothideomycetidae	0.9999	-		Dothideomycetidae	8.9e-05	-		Lasiodiplodia	0.0198	0.0075	-	-		Lasiodiplodia	0.992	0.996	-	-
Botryosphaeriaceae	0.998	0.0035		Botryosphaeriaceae	0.0022	0.9968		Botryosphaeria-clade	0.0318	0.0825	0.7108	-		Botryosphaeria-clade	0.99	0.955	0.427	-
								Neofusicoccum	0.005	0.1018	0.9796	0.8205		Neofusicoccum	0.997	0.919	0.029	0.232
AA12	Pleosporomycetidae	Dothideomycetidae		AA12	Pleosporomycetidae	Dothideomycetidae
Dothideomycetidae	1	-		Dothideomycetidae	9.5e-06	-		abH36	Eutiarosporella	Diplodia	Lasiodiplodia	Botryosphaeria-clade		abH36	Eutiarosporella	Diplodia	Lasiodiplodia	Botryosphaeria-clade
Botryosphaeriaceae	1	1		Botryosphaeriaceae	2.6e-11	1.2e-06		Diplodia	0.01782	-	-	-		Diplodia	0.99	-	-	-
								Lasiodiplodia	0.02384	0.01802	-	-		Lasiodiplodia	0.99	0.99	-	-
AA13	Pleosporomycetidae	Dothideomycetidae		AA13	Pleosporomycetidae	Dothideomycetidae		Botryosphaeria-clade	0.0361	0.01312	0.02384	-		Botryosphaeria-clade	0.99	0.99	0.99	-
Dothideomycetidae	0.98	-		Dothideomycetidae	0.01793	-		Neofusicoccum	0.00628	0.00061	0.00257	0.05026		Neofusicoccum	1	1	1	0.97
Botryosphaeriaceae	1	0.91		Botryosphaeriaceae	0.00034	0.10277
								secreted_abH03	Eutiarosporella	Diplodia	Lasiodiplodia	Botryosphaeria-clade		secreted_abH03	Eutiarosporella	Diplodia	Lasiodiplodia	Botryosphaeria-clade
AA14	Pleosporomycetidae	Dothideomycetidae		AA14	Pleosporomycetidae	Dothideomycetidae		Diplodia	0.65381	-	-	-		Diplodia	0.45	-	-	-
Dothideomycetidae	0.8	-		Dothideomycetidae	0.23	-		Lasiodiplodia	0.02857	0.00682	-	-		Lasiodiplodia	1	1	-	-
Botryosphaeriaceae	0.86	1		Botryosphaeriaceae	0.16	1		Botryosphaeria-clade	0.05	0.01344	0.05714	-		Botryosphaeria-clade	1	0.99	0.97	-
								Neofusicoccum	0.00647	0.00062	0.00265	0.02404		Neofusicoccum	1	1	1	0.98
AA16	Pleosporomycetidae	Dothideomycetidae		AA16	Pleosporomycetidae	Dothideomycetidae
Dothideomycetidae	0.9	-		Dothideomycetidae	0.11	-		secreted_abH04	Eutiarosporella	Diplodia	Lasiodiplodia	Botryosphaeria-clade		secreted_abH04	Eutiarosporella	Diplodia	Lasiodiplodia	Botryosphaeria-clade
Botryosphaeriaceae	0.74	0.2		Botryosphaeriaceae	0.27	0.8		Diplodia	0.025	-	-	-		Diplodia	0.9897	-	-	-
								Lasiodiplodia	0.0228	0.0027	-	-		Lasiodiplodia	0.9909	0.9988	-	-
AA3	Pleosporomycetidae	Dothideomycetidae		AA3	Pleosporomycetidae	Dothideomycetidae		Botryosphaeria-clade	0.6039	0.9897	0.9909	-		Botryosphaeria-clade	0.6039	0.025	0.0228	-
Dothideomycetidae	0.9943	-		Dothideomycetidae	0.0062	-		Neofusicoccum	0.7181	0.9989	0.9994	0.7181		Neofusicoccum	0.3645	0.0017	0.0011	0.3645
Botryosphaeriaceae	0.0041	1.2e-05		Botryosphaeriaceae	0.9961	1
								secreted_abH16	Eutiarosporella	Diplodia	Lasiodiplodia	Botryosphaeria-clade		secreted_abH16	Eutiarosporella	Diplodia	Lasiodiplodia	Botryosphaeria-clade
AA4	Pleosporomycetidae	Dothideomycetidae		AA4	Pleosporomycetidae	Dothideomycetidae		Diplodia	0.94195	-	-	-		Diplodia	0.104	-	-	-
Dothideomycetidae	1	-		Dothideomycetidae	1	-		Lasiodiplodia	0.99602	0.95882	-	-		Lasiodiplodia	0.012	0.071	-	-
Botryosphaeriaceae	1	1		Botryosphaeriaceae	1	1		Botryosphaeria-clade	0.90879	0.3828	0.05876	-		Botryosphaeria-clade	0.252	0.725	0.978	-
								Neofusicoccum	0.3575	0.01097	0.00055	0.06969		Neofusicoccum	0.767	0.993	1	0.96
AA5	Pleosporomycetidae	Dothideomycetidae		AA5	Pleosporomycetidae	Dothideomycetidae
Dothideomycetidae	0.9995	-		Dothideomycetidae	0.00052	-		secreted_abH23	Eutiarosporella	Diplodia	Lasiodiplodia	Botryosphaeria-clade		secreted_abH23	Eutiarosporella	Diplodia	Lasiodiplodia	Botryosphaeria-clade
Botryosphaeriaceae	0.9992	0.0059		Botryosphaeriaceae	0.00089	0.99456		Diplodia	0.73145	-	-	-		Diplodia	0.38	-	-	-
								Lasiodiplodia	1	0.34632	-	-		Lasiodiplodia	1	0.74	-	-
AA6	Pleosporomycetidae	Dothideomycetidae		AA6	Pleosporomycetidae	Dothideomycetidae		Botryosphaeria-clade	0.02967	0.01664	0.01503	-		Botryosphaeria-clade	0.99	0.99	0.99	-
Dothideomycetidae	1	-		Dothideomycetidae	1	-		Neofusicoccum	0.0024	0.00044	0.00097	0.36452		Neofusicoccum	1	1	1	0.72
Botryosphaeriaceae	1	1		Botryosphaeriaceae	1	1
								secreted_abH38	Eutiarosporella	Diplodia	Lasiodiplodia	Botryosphaeria-clade		secreted_abH38	Eutiarosporella	Diplodia	Lasiodiplodia	Botryosphaeria-clade
AA7	Pleosporomycetidae	Dothideomycetidae		AA7	Pleosporomycetidae	Dothideomycetidae		Diplodia	0.0038	-	-	-		Diplodia	0.999	-	-	-
Dothideomycetidae	0.9999	-		Dothideomycetidae	9e-05	-		Lasiodiplodia	0.0198	0.0027	-	-		Lasiodiplodia	0.992	0.999	-	-
Botryosphaeriaceae	0.0021	9.7e-07		Botryosphaeriaceae	1	1		Botryosphaeria-clade	0.0297	0.025	0.962	-		Botryosphaeria-clade	0.991	0.99	0.084	-
								Neofusicoccum	0.005	0.0266	0.9796	0.6466		Neofusicoccum	0.997	0.981	0.029	0.425
AA8	Pleosporomycetidae	Dothideomycetidae		AA8	Pleosporomycetidae	Dothideomycetidae
Dothideomycetidae	1	-		Dothideomycetidae	0.0005	-		secreted_abH36	Eutiarosporella	Diplodia	Lasiodiplodia	Botryosphaeria-clade		secreted_abH36	Eutiarosporella	Diplodia	Lasiodiplodia	Botryosphaeria-clade
Botryosphaeriaceae	0.68	3.2e-06		Botryosphaeriaceae	0.3318	1		Diplodia	0.09362	-	-	-		Diplodia	0.94	-	-	-
								Lasiodiplodia	0.02487	0.0115	-	-		Lasiodiplodia	0.99	0.99	-	-
AA9	Pleosporomycetidae	Dothideomycetidae		AA9	Pleosporomycetidae	Dothideomycetidae		Botryosphaeria-clade	0.03826	0.01344	0.02384	-		Botryosphaeria-clade	0.99	0.99	0.99	-
Dothideomycetidae	1	-		Dothideomycetidae	2.6e-05	-		Neofusicoccum	0.00673	0.00065	0.00272	0.05173		Neofusicoccum	1	1	1	0.96
Botryosphaeriaceae	1	4.8e-08		Botryosphaeriaceae	7.8e-05	1
								NRPS	Eutiarosporella	Diplodia	Lasiodiplodia	Botryosphaeria-clade		NRPS	Eutiarosporella	Diplodia	Lasiodiplodia	Botryosphaeria-clade
CBM10	Pleosporomycetidae	Dothideomycetidae		CBM10	Pleosporomycetidae	Dothideomycetidae		Diplodia	0.7539	-	-	-		Diplodia	0.34	-	-	-
Dothideomycetidae	0.9953	-		Dothideomycetidae	0.0052	-		Lasiodiplodia	0.02384	0.00625	-	-		Lasiodiplodia	0.99	1	-	-
Botryosphaeriaceae	0.9398	0.0054		Botryosphaeriaceae	0.0627	0.995		Botryosphaeria-clade	0.03826	0.01248	0.70896	-		Botryosphaeria-clade	0.99	0.99	0.43	-
								Neofusicoccum	0.00647	0.00061	0.04812	0.08425		Neofusicoccum	1	1	0.96	0.94
CBM12	Pleosporomycetidae	Dothideomycetidae		CBM12	Pleosporomycetidae	Dothideomycetidae
Dothideomycetidae	0.98	-		Dothideomycetidae	0.0179	-		T1PKS_NRPS	Eutiarosporella	Diplodia	Lasiodiplodia	Botryosphaeria-clade		T1PKS_NRPS	Eutiarosporella	Diplodia	Lasiodiplodia	Botryosphaeria-clade
Botryosphaeriaceae	0.99	0.46		Botryosphaeriaceae	0.0062	0.5596		Diplodia	0.98973	-	-	-		Diplodia	0.025	-	-	-
								Lasiodiplodia	0.02079	0.00251	-	-		Lasiodiplodia	0.992	0.999	-	-
CBM13	Pleosporomycetidae	Dothideomycetidae		CBM13	Pleosporomycetidae	Dothideomycetidae		Botryosphaeria-clade	0.03826	0.00456	0.64449	-		Botryosphaeria-clade	0.987	0.998	0.5	-
Dothideomycetidae	0.951	-		Dothideomycetidae	0.052	-		Neofusicoccum	0.00628	0.00046	0.14431	0.27228		Neofusicoccum	0.996	1	0.887	0.782
Botryosphaeriaceae	0.0013	2.3e-06		Botryosphaeriaceae	0.999	1
								T1PKS	Eutiarosporella	Diplodia	Lasiodiplodia	Botryosphaeria-clade		T1PKS	Eutiarosporella	Diplodia	Lasiodiplodia	Botryosphaeria-clade
CBM14	Pleosporomycetidae	Dothideomycetidae		CBM14	Pleosporomycetidae	Dothideomycetidae		Diplodia	0.0128	-	-	-		Diplodia	0.99	-	-	-
Dothideomycetidae	0.54	-		Dothideomycetidae	0.47	-		Lasiodiplodia	0.02857	0.01519	-	-		Lasiodiplodia	1	0.99	-	-
Botryosphaeriaceae	1	1		Botryosphaeriaceae	3.4e-08	9.1e-05		Botryosphaeria-clade	0.05	0.0128	0.07679	-		Botryosphaeria-clade	1	0.99	0.96	-
								Neofusicoccum	0.00679	0.00064	0.00928	0.75231		Neofusicoccum	1	1	0.99	0.3
CBM16	Pleosporomycetidae	Dothideomycetidae		CBM16	Pleosporomycetidae	Dothideomycetidae
Dothideomycetidae	0.38	-		Dothideomycetidae	0.65	-		T1PKS_NRPS_like	Eutiarosporella	Diplodia	Lasiodiplodia	Botryosphaeria-clade		T1PKS_NRPS_like	Eutiarosporella	Diplodia	Lasiodiplodia	Botryosphaeria-clade
Botryosphaeriaceae	0.86	0.91		Botryosphaeriaceae	0.16	0.1		Diplodia	1	-	-	-		Diplodia	1	-	-	-
								Lasiodiplodia	0.0124	0.002	-	-		Lasiodiplodia	1	1	-	-
CBM18	Pleosporomycetidae	Dothideomycetidae		CBM18	Pleosporomycetidae	Dothideomycetidae		Botryosphaeria-clade	0.0297	0.0044	0.1932	-		Botryosphaeria-clade	0.99	1	0.93	-
Dothideomycetidae	1	-		Dothideomycetidae	8.2e-07	-		Neofusicoccum	0.03	0.0057	0.7889	0.9133		Neofusicoccum	0.98	1	0.27	0.12
Botryosphaeriaceae	0.0041	4.1e-08		Botryosphaeriaceae	1	1
								NRPS_like	Eutiarosporella	Diplodia	Lasiodiplodia	Botryosphaeria-clade		NRPS_like	Eutiarosporella	Diplodia	Lasiodiplodia	Botryosphaeria-clade
CBM19	Pleosporomycetidae	Dothideomycetidae		CBM19	Pleosporomycetidae	Dothideomycetidae		Diplodia	0.01065	-	-	-		Diplodia	0.99	-	-	-
Dothideomycetidae	0.0607	-		Dothideomycetidae	0.94	-		Lasiodiplodia	0.02384	0.23473	-	-		Lasiodiplodia	0.99	0.83	-	-
Botryosphaeriaceae	0.00085	0.07609		Botryosphaeriaceae	1	0.93		Botryosphaeria-clade	0.03826	0.13926	0.23574	-		Botryosphaeria-clade	0.99	0.91	0.86	-
								Neofusicoccum	0.00609	0.00056	0.00453	0.5		Neofusicoccum	1	1	1	0.57
CBM1	Pleosporomycetidae	Dothideomycetidae		CBM1	Pleosporomycetidae	Dothideomycetidae
Dothideomycetidae	1	-		Dothideomycetidae	0.00034	-		terpene	Eutiarosporella	Diplodia	Lasiodiplodia	Botryosphaeria-clade		terpene	Eutiarosporella	Diplodia	Lasiodiplodia	Botryosphaeria-clade
Botryosphaeriaceae	0.12	1.1e-07		Botryosphaeriaceae	0.88244	1		Diplodia	0.13591	-	-	-		Diplodia	0.92	-	-	-
								Lasiodiplodia	0.02487	0.00827	-	-		Lasiodiplodia	0.99	1	-	-
CBM20	Pleosporomycetidae	Dothideomycetidae		CBM20	Pleosporomycetidae	Dothideomycetidae		Botryosphaeria-clade	0.03826	0.01217	0.02384	-		Botryosphaeria-clade	0.99	0.99	0.99	-
Dothideomycetidae	0.0011	-		Dothideomycetidae	0.999	-		Neofusicoccum	0.00555	0.00053	0.00226	0.5		Neofusicoccum	1	1	1	0.57
Botryosphaeriaceae	0.0134	0.9986		Botryosphaeriaceae	0.9873	0.0015
								betalactone	Eutiarosporella	Diplodia	Lasiodiplodia	Botryosphaeria-clade		betalactone	Eutiarosporella	Diplodia	Lasiodiplodia	Botryosphaeria-clade
CBM21	Pleosporomycetidae	Dothideomycetidae		CBM21	Pleosporomycetidae	Dothideomycetidae		Diplodia	0.8271	-	-	-		Diplodia	0.319	-	-	-
Dothideomycetidae	4.1e-05	-		Dothideomycetidae	1	-		Lasiodiplodia	0.0124	0.0034	-	-		Lasiodiplodia	0.996	0.998	-	-
Botryosphaeriaceae	1	1		Botryosphaeriaceae	1	2.3e-05		Botryosphaeria-clade	0.0938	0.032	0.9255	-		Botryosphaeria-clade	0.967	0.985	0.193	-
								Neofusicoccum	0.1778	0.0428	0.9909	0.8849		Neofusicoccum	0.876	0.969	0.014	0.159
CBM22	Pleosporomycetidae	Dothideomycetidae		CBM22	Pleosporomycetidae	Dothideomycetidae
Dothideomycetidae	0.63802	-		Dothideomycetidae	0.37	-		indole	Eutiarosporella	Diplodia	Lasiodiplodia	Botryosphaeria-clade		indole	Eutiarosporella	Diplodia	Lasiodiplodia	Botryosphaeria-clade
Botryosphaeriaceae	0.00086	0.01466		Botryosphaeriaceae	1	0.99		Diplodia	1	-	-	-		Diplodia	1	-	-	-
								Lasiodiplodia	1	1	-	-		Lasiodiplodia	1	1	-	-
CBM24	Pleosporomycetidae	Dothideomycetidae		CBM24	Pleosporomycetidae	Dothideomycetidae		Botryosphaeria-clade	1	1	1	-		Botryosphaeria-clade	1	1	1	-
Dothideomycetidae	0.67	-		Dothideomycetidae	0.34	-		Neofusicoccum	1	1	1	1		Neofusicoccum	1	1	1	1
Botryosphaeriaceae	6.1e-09	6.4e-08		Botryosphaeriaceae	1	1
								T3PKS	Eutiarosporella	Diplodia	Lasiodiplodia	Botryosphaeria-clade		T3PKS	Eutiarosporella	Diplodia	Lasiodiplodia	Botryosphaeria-clade
CBM25	Pleosporomycetidae	Dothideomycetidae		CBM25	Pleosporomycetidae	Dothideomycetidae		Diplodia	1	-	-	-		Diplodia	1	-	-	-
Dothideomycetidae	0.8	-		Dothideomycetidae	0.23	-		Lasiodiplodia	1	1	-	-		Lasiodiplodia	1	1	-	-
Botryosphaeriaceae	0.86	1		Botryosphaeriaceae	0.16	1		Botryosphaeria-clade	1	1	1	-		Botryosphaeria-clade	1	1	1	-
								Neofusicoccum	1	1	1	1		Neofusicoccum	1	1	1	1
CBM26	Pleosporomycetidae	Dothideomycetidae		CBM26	Pleosporomycetidae	Dothideomycetidae
Dothideomycetidae	0.8	-		Dothideomycetidae	0.23	-		fungal_RiPP	Eutiarosporella	Diplodia	Lasiodiplodia	Botryosphaeria-clade		fungal_RiPP	Eutiarosporella	Diplodia	Lasiodiplodia	Botryosphaeria-clade
Botryosphaeriaceae	0.86	1		Botryosphaeriaceae	0.16	1		Diplodia	1	-	-	-		Diplodia	1	-	-	-
								Lasiodiplodia	1	1	-	-		Lasiodiplodia	1	1	-	-
CBM27	Pleosporomycetidae	Dothideomycetidae		CBM27	Pleosporomycetidae	Dothideomycetidae		Botryosphaeria-clade	0.094	0.025	0.059	-		Botryosphaeria-clade	0.9675	0.9897	0.9779	-
Dothideomycetidae	0.78	-		Dothideomycetidae	0.23	-		Neofusicoccum	1	1	1	0.998		Neofusicoccum	1	1	1	0.0052
Botryosphaeriaceae	0.11	0.03		Botryosphaeriaceae	0.89	0.97
								siderophore	Eutiarosporella	Diplodia	Lasiodiplodia	Botryosphaeria-clade		siderophore	Eutiarosporella	Diplodia	Lasiodiplodia	Botryosphaeria-clade
CBM2	Pleosporomycetidae	Dothideomycetidae		CBM2	Pleosporomycetidae	Dothideomycetidae		Diplodia	1	-	-	-		Diplodia	1	-	-	-
Dothideomycetidae	1	-		Dothideomycetidae	3.7e-05	-		Lasiodiplodia	1	1	-	-		Lasiodiplodia	1	1	-	-
Botryosphaeriaceae	1	1.1e-06		Botryosphaeriaceae	0.001	1		Botryosphaeria-clade	1	1	1	-		Botryosphaeria-clade	1	1	1	-
								Neofusicoccum	1	1	1	1		Neofusicoccum	1	1	1	1
CBM30	Pleosporomycetidae	Dothideomycetidae		CBM30	Pleosporomycetidae	Dothideomycetidae
Dothideomycetidae	0.11	-		Dothideomycetidae	0.91	-		other	Eutiarosporella	Diplodia	Lasiodiplodia	Botryosphaeria-clade		other	Eutiarosporella	Diplodia	Lasiodiplodia	Botryosphaeria-clade
Botryosphaeriaceae	1	0.91		Botryosphaeriaceae	1	0.1		Diplodia	1	-	-	-		Diplodia	1	-	-	-
								Lasiodiplodia	1	1	-	-		Lasiodiplodia	1	1	-	-
CBM32	Pleosporomycetidae	Dothideomycetidae		CBM32	Pleosporomycetidae	Dothideomycetidae		Botryosphaeria-clade	1	1	1	-		Botryosphaeria-clade	1	1	1	-
Dothideomycetidae	1	-		Dothideomycetidae	0.0024	-		Neofusicoccum	1	1	1	1		Neofusicoccum	1	1	1	1
Botryosphaeriaceae	0.98	0.17		Botryosphaeriaceae	0.0204	0.8345
								other_hybrid_clusters	Eutiarosporella	Diplodia	Lasiodiplodia	Botryosphaeria-clade		other_hybrid_clusters	Eutiarosporella	Diplodia	Lasiodiplodia	Botryosphaeria-clade
CBM35	Pleosporomycetidae	Dothideomycetidae		CBM35	Pleosporomycetidae	Dothideomycetidae		Diplodia	0.812	-	-	-		Diplodia	0.3	-	-	-
Dothideomycetidae	1	-		Dothideomycetidae	2.6e-05	-		Lasiodiplodia	0.578	0.175	-	-		Lasiodiplodia	0.58	0.89	-	-
Botryosphaeriaceae	0.73	6.9e-07		Botryosphaeriaceae	0.28	1		Botryosphaeria-clade	0.909	0.827	0.941	-		Botryosphaeria-clade	0.25	0.32	0.13	-
								Neofusicoccum	0.427	0.054	0.346	0.053		Neofusicoccum	0.64	0.96	0.71	0.96
CBM36	Pleosporomycetidae	Dothideomycetidae		CBM36	Pleosporomycetidae	Dothideomycetidae
Dothideomycetidae	0.8601	-		Dothideomycetidae	0.15	-		Secreted Functional Annotation Families
Botryosphaeriaceae	0.0019	4.2e-05		Botryosphaeriaceae	1	1		Greater						Less
								AA1	Eutiarosporella	Diplodia	Lasiodiplodia	Botryosphaeria-clade		AA1	Eutiarosporella	Diplodia	Lasiodiplodia	Botryosphaeria-clade
CBM38	Pleosporomycetidae	Dothideomycetidae		CBM38	Pleosporomycetidae	Dothideomycetidae		Diplodia	0.0122	-	-	-		Diplodia	0.99	-	-	-
Dothideomycetidae	0.9822	-		Dothideomycetidae	0.02	-		Lasiodiplodia	0.0208	0.5436	-	-		Lasiodiplodia	0.99	0.54	-	-
Botryosphaeriaceae	0.1028	0.0019		Botryosphaeriaceae	0.9	1		Botryosphaeria-clade	0.0361	0.1599	0.0974	-		Botryosphaeria-clade	0.99	0.9	0.95	-
								Neofusicoccum	0.0055	0.0062	0.0527	0.3286		Neofusicoccum	1	1	0.96	0.73
CBM39	Pleosporomycetidae	Dothideomycetidae		CBM39	Pleosporomycetidae	Dothideomycetidae
Dothideomycetidae	1	-		Dothideomycetidae	1	-		AA2	Eutiarosporella	Diplodia	Lasiodiplodia	Botryosphaeria-clade		AA2	Eutiarosporella	Diplodia	Lasiodiplodia	Botryosphaeria-clade
Botryosphaeriaceae	1	1		Botryosphaeriaceae	1	1		Diplodia	0.725	-	-	-		Diplodia	0.38	-	-	-
								Lasiodiplodia	0.135	0.044	-	-		Lasiodiplodia	0.94	0.97	-	-
CBM3	Pleosporomycetidae	Dothideomycetidae		CBM3	Pleosporomycetidae	Dothideomycetidae		Botryosphaeria-clade	0.079	0.027	0.207	-		Botryosphaeria-clade	0.97	0.99	0.89	-
Dothideomycetidae	1	-		Dothideomycetidae	3.4e-05	-		Neofusicoccum	0.201	0.062	0.654	0.901		Neofusicoccum	0.85	0.95	0.41	0.14
Botryosphaeriaceae	1	0.97		Botryosphaeriaceae	4.8e-09	0.032
								AA11	Eutiarosporella	Diplodia	Lasiodiplodia	Botryosphaeria-clade		AA11	Eutiarosporella	Diplodia	Lasiodiplodia	Botryosphaeria-clade
CBM42	Pleosporomycetidae	Dothideomycetidae		CBM42	Pleosporomycetidae	Dothideomycetidae		Diplodia	0.951	-	-	-		Diplodia	0.1193	-	-	-
Dothideomycetidae	0.58	-		Dothideomycetidae	0.4373	-		Lasiodiplodia	0.059	0.002	-	-		Lasiodiplodia	0.97791	0.99911	-	-
Botryosphaeriaceae	0.99	1		Botryosphaeriaceae	0.0055	0.0009		Botryosphaeria-clade	0.939	0.951	0.995	-		Botryosphaeria-clade	0.15085	0.1193	0.01503	-
								Neofusicoccum	0.96	0.817	1	0.209		Neofusicoccum	0.06969	0.2593	0.00055	0.85964
CBM43	Pleosporomycetidae	Dothideomycetidae		CBM43	Pleosporomycetidae	Dothideomycetidae
Dothideomycetidae	0.28	-		Dothideomycetidae	0.7267	-		AA12	Eutiarosporella	Diplodia	Lasiodiplodia	Botryosphaeria-clade		AA12	Eutiarosporella	Diplodia	Lasiodiplodia	Botryosphaeria-clade
Botryosphaeriaceae	0.99	0.99		Botryosphaeriaceae	0.0057	0.0083		Diplodia	1	-	-	-		Diplodia	1	-	-	-
								Lasiodiplodia	1	1	-	-		Lasiodiplodia	1	1	-	-
CBM46	Pleosporomycetidae	Dothideomycetidae		CBM46	Pleosporomycetidae	Dothideomycetidae		Botryosphaeria-clade	1	1	1	-		Botryosphaeria-clade	1	1	1	-
Dothideomycetidae	1	-		Dothideomycetidae	2.2e-05	-		Neofusicoccum	1	1	1	1		Neofusicoccum	1	1	1	1
Botryosphaeriaceae	0.051	4.8e-08		Botryosphaeriaceae	0.95	1
								AA13	Eutiarosporella	Diplodia	Lasiodiplodia	Botryosphaeria-clade		AA13	Eutiarosporella	Diplodia	Lasiodiplodia	Botryosphaeria-clade
CBM48	Pleosporomycetidae	Dothideomycetidae		CBM48	Pleosporomycetidae	Dothideomycetidae		Diplodia	1	-	-	-		Diplodia	1	-	-	-
Dothideomycetidae	1	-		Dothideomycetidae	1	-		Lasiodiplodia	1	1	-	-		Lasiodiplodia	1	1	-	-
Botryosphaeriaceae	1	1		Botryosphaeriaceae	1	1		Botryosphaeria-clade	1	1	1	-		Botryosphaeria-clade	1	1	1	-
								Neofusicoccum	1	1	1	1		Neofusicoccum	1	1	1	1
CBM4	Pleosporomycetidae	Dothideomycetidae		CBM4	Pleosporomycetidae	Dothideomycetidae
Dothideomycetidae	0.038	-		Dothideomycetidae	0.968	-		AA14	Eutiarosporella	Diplodia	Lasiodiplodia	Botryosphaeria-clade		AA14	Eutiarosporella	Diplodia	Lasiodiplodia	Botryosphaeria-clade
Botryosphaeriaceae	1	0.973		Botryosphaeriaceae	1	0.032		Diplodia	1	-	-	-		Diplodia	1	-	-	-
								Lasiodiplodia	1	1	-	-		Lasiodiplodia	1	1	-	-
CBM50	Pleosporomycetidae	Dothideomycetidae		CBM50	Pleosporomycetidae	Dothideomycetidae		Botryosphaeria-clade	1	1	1	-		Botryosphaeria-clade	1	1	1	-
Dothideomycetidae	0.082	-		Dothideomycetidae	0.92371	-		Neofusicoccum	1	1	1	1		Neofusicoccum	1	1	1	1
Botryosphaeriaceae	0.97	1		Botryosphaeriaceae	0.03273	0.00053
								AA16	Eutiarosporella	Diplodia	Lasiodiplodia	Botryosphaeria-clade		AA16	Eutiarosporella	Diplodia	Lasiodiplodia	Botryosphaeria-clade
CBM51	Pleosporomycetidae	Dothideomycetidae		CBM51	Pleosporomycetidae	Dothideomycetidae		Diplodia	0.89	-	-	-		Diplodia	0.1865	-	-	-
Dothideomycetidae	1	-		Dothideomycetidae	0.0021	-		Lasiodiplodia	1	0.14	-	-		Lasiodiplodia	1	0.91587	-	-
Botryosphaeriaceae	0.06	2.2e-05		Botryosphaeriaceae	0.9427	1		Botryosphaeria-clade	1	0.19	1	-		Botryosphaeria-clade	1	0.89384	1	-
								Neofusicoccum	1	1	1	1		Neofusicoccum	0.00041	0.00244	0.00022	0.00041
CBM52	Pleosporomycetidae	Dothideomycetidae		CBM52	Pleosporomycetidae	Dothideomycetidae
Dothideomycetidae	0.8	-		Dothideomycetidae	0.23	-		AA3	Eutiarosporella	Diplodia	Lasiodiplodia	Botryosphaeria-clade		AA3	Eutiarosporella	Diplodia	Lasiodiplodia	Botryosphaeria-clade
Botryosphaeriaceae	0.86	1		Botryosphaeriaceae	0.16	1		Diplodia	0.024	-	-	-		Diplodia	0.99	-	-	-
								Lasiodiplodia	0.0218	0.0063	-	-		Lasiodiplodia	0.99	1	-	-
CBM54	Pleosporomycetidae	Dothideomycetidae		CBM54	Pleosporomycetidae	Dothideomycetidae		Botryosphaeria-clade	0.05	0.0134	0.0218	-		Botryosphaeria-clade	1	0.99	0.99	-
Dothideomycetidae	1	-		Dothideomycetidae	1	-		Neofusicoccum	0.0062	0.0006	0.0024	0.2186		Neofusicoccum	1	1	1	0.83
Botryosphaeriaceae	1	1		Botryosphaeriaceae	1	1
								AA4	Eutiarosporella	Diplodia	Lasiodiplodia	Botryosphaeria-clade		AA4	Eutiarosporella	Diplodia	Lasiodiplodia	Botryosphaeria-clade
CBM55	Pleosporomycetidae	Dothideomycetidae		CBM55	Pleosporomycetidae	Dothideomycetidae		Diplodia	1	-	-	-		Diplodia	1	-	-	-
Dothideomycetidae	0.92	-		Dothideomycetidae	0.084	-		Lasiodiplodia	1	1	-	-		Lasiodiplodia	1	1	-	-
Botryosphaeriaceae	0.97	1		Botryosphaeriaceae	0.035	1		Botryosphaeria-clade	1	1	1	-		Botryosphaeria-clade	1	1	1	-
								Neofusicoccum	1	1	1	1		Neofusicoccum	1	1	1	1
CBM56	Pleosporomycetidae	Dothideomycetidae		CBM56	Pleosporomycetidae	Dothideomycetidae
Dothideomycetidae	0.0027	-		Dothideomycetidae	0.99761	-		AA5	Eutiarosporella	Diplodia	Lasiodiplodia	Botryosphaeria-clade		AA5	Eutiarosporella	Diplodia	Lasiodiplodia	Botryosphaeria-clade
Botryosphaeriaceae	0.8601	0.9997		Botryosphaeriaceae	0.15846	0.00031		Diplodia	0.104	-	-	-		Diplodia	0.94195	-	-	-
								Lasiodiplodia	0.059	0.27	-	-		Lasiodiplodia	0.97791	0.84628	-	-
CBM57	Pleosporomycetidae	Dothideomycetidae		CBM57	Pleosporomycetidae	Dothideomycetidae		Botryosphaeria-clade	0.094	0.319	1	-		Botryosphaeria-clade	0.96746	0.82711	1	-
Dothideomycetidae	0.8	-		Dothideomycetidae	0.23	-		Neofusicoccum	0.996	1	0.999	0.999		Neofusicoccum	0.00708	0.00038	0.00097	0.0024
Botryosphaeriaceae	0.86	1		Botryosphaeriaceae	0.16	1
								AA6	Eutiarosporella	Diplodia	Lasiodiplodia	Botryosphaeria-clade		AA6	Eutiarosporella	Diplodia	Lasiodiplodia	Botryosphaeria-clade
CBM5	Pleosporomycetidae	Dothideomycetidae		CBM5	Pleosporomycetidae	Dothideomycetidae		Diplodia	1	-	-	-		Diplodia	1	-	-	-
Dothideomycetidae	0.78	-		Dothideomycetidae	0.23	-		Lasiodiplodia	1	1	-	-		Lasiodiplodia	1	1	-	-
Botryosphaeriaceae	0.61	0.28		Botryosphaeriaceae	0.4	0.73		Botryosphaeria-clade	1	1	1	-		Botryosphaeria-clade	1	1	1	-
								Neofusicoccum	1	1	1	1		Neofusicoccum	1	1	1	1
CBM60	Pleosporomycetidae	Dothideomycetidae		CBM60	Pleosporomycetidae	Dothideomycetidae
Dothideomycetidae	0.99982	-		Dothideomycetidae	0.0002	-		AA7	Eutiarosporella	Diplodia	Lasiodiplodia	Botryosphaeria-clade		AA7	Eutiarosporella	Diplodia	Lasiodiplodia	Botryosphaeria-clade
Botryosphaeriaceae	0.99778	0.00032		Botryosphaeriaceae	0.0024	0.9997		Diplodia	0.0699	-	-	-		Diplodia	0.96	-	-	-
								Lasiodiplodia	0.0208	0.0063	-	-		Lasiodiplodia	0.992	0.997	-	-
CBM61	Pleosporomycetidae	Dothideomycetidae		CBM61	Pleosporomycetidae	Dothideomycetidae		Botryosphaeria-clade	0.0361	0.0391	0.9427	-		Botryosphaeria-clade	0.988	0.979	0.118	-
Dothideomycetidae	0.8	-		Dothideomycetidae	0.23	-		Neofusicoccum	0.0047	0.0013	0.9894	0.3566		Neofusicoccum	0.997	0.999	0.016	0.709
Botryosphaeriaceae	0.86	1		Botryosphaeriaceae	0.16	1
								AA8	Eutiarosporella	Diplodia	Lasiodiplodia	Botryosphaeria-clade		AA8	Eutiarosporella	Diplodia	Lasiodiplodia	Botryosphaeria-clade
CBM63	Pleosporomycetidae	Dothideomycetidae		CBM63	Pleosporomycetidae	Dothideomycetidae		Diplodia	0.0825	-	-	-		Diplodia	0.96	-	-	-
Dothideomycetidae	1	-		Dothideomycetidae	0.0027	-		Lasiodiplodia	0.015	0.0304	-	-		Lasiodiplodia	0.99	0.98	-	-
Botryosphaeriaceae	1.4e-08	8e-08		Botryosphaeriaceae	1	1		Botryosphaeria-clade	0.0361	0.033	0.1932	-		Botryosphaeria-clade	0.99	0.98	0.93	-
								Neofusicoccum	0.0025	0.0006	0.0054	0.0853		Neofusicoccum	1	1	1	0.94
CBM66	Pleosporomycetidae	Dothideomycetidae		CBM66	Pleosporomycetidae	Dothideomycetidae
Dothideomycetidae	0.8005	-		Dothideomycetidae	0.23	-		AA9	Eutiarosporella	Diplodia	Lasiodiplodia	Botryosphaeria-clade		AA9	Eutiarosporella	Diplodia	Lasiodiplodia	Botryosphaeria-clade
Botryosphaeriaceae	0.002	0.0034		Botryosphaeriaceae	1	1		Diplodia	0.89182	-	-	-		Diplodia	0.168	-	-	-
								Lasiodiplodia	0.9757	0.67653	-	-		Lasiodiplodia	0.057	0.409	-	-
CBM67	Pleosporomycetidae	Dothideomycetidae		CBM67	Pleosporomycetidae	Dothideomycetidae		Botryosphaeria-clade	0.08208	0.02396	0.0218	-		Botryosphaeria-clade	0.968	0.988	0.991	-
Dothideomycetidae	0.404	-		Dothideomycetidae	0.61	-		Neofusicoccum	0.00708	0.00065	0.00105	0.69861		Neofusicoccum	0.996	1	0.999	0.377
Botryosphaeriaceae	0.071	0.243		Botryosphaeriaceae	0.93	0.77
								CBM10	Eutiarosporella	Diplodia	Lasiodiplodia	Botryosphaeria-clade		CBM10	Eutiarosporella	Diplodia	Lasiodiplodia	Botryosphaeria-clade
CBM6	Pleosporomycetidae	Dothideomycetidae		CBM6	Pleosporomycetidae	Dothideomycetidae		Diplodia	0.0184	-	-	-		Diplodia	0.99	-	-	-
Dothideomycetidae	0.99	-		Dothideomycetidae	0.0133	-		Lasiodiplodia	0.0198	0.0434	-	-		Lasiodiplodia	0.99	0.98	-	-
Botryosphaeriaceae	1	0.75		Botryosphaeriaceae	0.0021	0.262		Botryosphaeria-clade	0.0234	0.3187	0.9412	-		Botryosphaeria-clade	0.99	0.83	0.13	-
								Neofusicoccum	0.0024	0.065	0.8794	0.2501		Neofusicoccum	1	0.95	0.16	0.83
CBM71	Pleosporomycetidae	Dothideomycetidae		CBM71	Pleosporomycetidae	Dothideomycetidae
Dothideomycetidae	0.8	-		Dothideomycetidae	0.23	-		CBM12	Eutiarosporella	Diplodia	Lasiodiplodia	Botryosphaeria-clade		CBM12	Eutiarosporella	Diplodia	Lasiodiplodia	Botryosphaeria-clade
Botryosphaeriaceae	0.86	1		Botryosphaeriaceae	0.16	1		Diplodia	0.19	-	-	-		Diplodia	0.894	-	-	-
								Lasiodiplodia	1	0.92	-	-		Lasiodiplodia	1	0.142	-	-
CBM73	Pleosporomycetidae	Dothideomycetidae		CBM73	Pleosporomycetidae	Dothideomycetidae		Botryosphaeria-clade	1	0.89	1	-		Botryosphaeria-clade	1	0.186	1	-
Dothideomycetidae	0.88	-		Dothideomycetidae	0.137	-		Neofusicoccum	1	0.98	1	1		Neofusicoccum	1	0.036	1	1
Botryosphaeriaceae	0.94	1		Botryosphaeriaceae	0.072	1
								CBM13	Eutiarosporella	Diplodia	Lasiodiplodia	Botryosphaeria-clade		CBM13	Eutiarosporella	Diplodia	Lasiodiplodia	Botryosphaeria-clade
CBM87	Pleosporomycetidae	Dothideomycetidae		CBM87	Pleosporomycetidae	Dothideomycetidae		Diplodia	0.94419	-	-	-		Diplodia	0.11	-	-	-
Dothideomycetidae	1	-		Dothideomycetidae	0.00012	-		Lasiodiplodia	0.02079	0.004	-	-		Lasiodiplodia	0.99	1	-	-
Botryosphaeriaceae	1	0.97		Botryosphaeriaceae	4.9e-08	0.0322		Botryosphaeria-clade	0.0361	0.00784	0.20711	-		Botryosphaeria-clade	0.99	1	0.89	-
								Neofusicoccum	0.00252	0.00025	0.03716	0.36452		Neofusicoccum	1	1	0.97	0.72
CBM9	Pleosporomycetidae	Dothideomycetidae		CBM9	Pleosporomycetidae	Dothideomycetidae
Dothideomycetidae	0.84	-		Dothideomycetidae	0.17	-		CBM14	Eutiarosporella	Diplodia	Lasiodiplodia	Botryosphaeria-clade		CBM14	Eutiarosporella	Diplodia	Lasiodiplodia	Botryosphaeria-clade
Botryosphaeriaceae	1.3e-05	3.8e-05		Botryosphaeriaceae	1	1		Diplodia	1	-	-	-		Diplodia	1	-	-	-
								Lasiodiplodia	1	1	-	-		Lasiodiplodia	1	1	-	-
CE12	Pleosporomycetidae	Dothideomycetidae		CE12	Pleosporomycetidae	Dothideomycetidae		Botryosphaeria-clade	1	1	1	-		Botryosphaeria-clade	1	1	1	-
Dothideomycetidae	0.99	-		Dothideomycetidae	0.009	-		Neofusicoccum	1	1	1	1		Neofusicoccum	1	1	1	1
Botryosphaeriaceae	2.4e-06	2e-07		Botryosphaeriaceae	1	1
								CBM16	Eutiarosporella	Diplodia	Lasiodiplodia	Botryosphaeria-clade		CBM16	Eutiarosporella	Diplodia	Lasiodiplodia	Botryosphaeria-clade
CE15	Pleosporomycetidae	Dothideomycetidae		CE15	Pleosporomycetidae	Dothideomycetidae		Diplodia	1	-	-	-		Diplodia	1	-	-	-
Dothideomycetidae	1	-		Dothideomycetidae	4.8e-05	-		Lasiodiplodia	1	1	-	-		Lasiodiplodia	1	1	-	-
Botryosphaeriaceae	0.72	5.7e-08		Botryosphaeriaceae	0.29	1		Botryosphaeria-clade	1	1	1	-		Botryosphaeria-clade	1	1	1	-
								Neofusicoccum	1	1	1	1		Neofusicoccum	1	1	1	1
CE16	Pleosporomycetidae	Dothideomycetidae		CE16	Pleosporomycetidae	Dothideomycetidae
Dothideomycetidae	0.999	-		Dothideomycetidae	0.00065	-		CBM18	Eutiarosporella	Diplodia	Lasiodiplodia	Botryosphaeria-clade		CBM18	Eutiarosporella	Diplodia	Lasiodiplodia	Botryosphaeria-clade
Botryosphaeriaceae	0.012	4.2e-09		Botryosphaeriaceae	0.98846	1		Diplodia	0.9132	-	-	-		Diplodia	0.138	-	-	-
								Lasiodiplodia	0.0477	0.0113	-	-		Lasiodiplodia	0.979	0.994	-	-
CE18	Pleosporomycetidae	Dothideomycetidae		CE18	Pleosporomycetidae	Dothideomycetidae		Botryosphaeria-clade	0.2398	0.056	0.9005	-		Botryosphaeria-clade	0.881	0.968	0.18	-
Dothideomycetidae	1	-		Dothideomycetidae	0.00012	-		Neofusicoccum	0.0384	0.0024	0.9686	0.5413		Neofusicoccum	0.976	0.998	0.046	0.541
Botryosphaeriaceae	1	0.97		Botryosphaeriaceae	4.9e-08	0.0322
								CBM19	Eutiarosporella	Diplodia	Lasiodiplodia	Botryosphaeria-clade		CBM19	Eutiarosporella	Diplodia	Lasiodiplodia	Botryosphaeria-clade
CE1	Pleosporomycetidae	Dothideomycetidae		CE1	Pleosporomycetidae	Dothideomycetidae		Diplodia	0.228	-	-	-		Diplodia	0.85	-	-	-
Dothideomycetidae	1	-		Dothideomycetidae	1.6e-05	-		Lasiodiplodia	0.059	0.142	-	-		Lasiodiplodia	0.98	0.92	-	-
Botryosphaeriaceae	1	4.5e-07		Botryosphaeriaceae	0.001	1		Botryosphaeria-clade	0.094	0.186	1	-		Botryosphaeria-clade	0.97	0.89	1	-
								Neofusicoccum	0.011	0.033	0.318	0.358		Neofusicoccum	0.99	0.98	0.79	0.77
CE2	Pleosporomycetidae	Dothideomycetidae		CE2	Pleosporomycetidae	Dothideomycetidae
Dothideomycetidae	0.8315	-		Dothideomycetidae	0.18	-		CBM1	Eutiarosporella	Diplodia	Lasiodiplodia	Botryosphaeria-clade		CBM1	Eutiarosporella	Diplodia	Lasiodiplodia	Botryosphaeria-clade
Botryosphaeriaceae	0.0207	0.0029		Botryosphaeriaceae	0.98	1		Diplodia	0.98097	-	-	-		Diplodia	0.035	-	-	-
								Lasiodiplodia	0.02487	0.00696	-	-		Lasiodiplodia	0.99	0.996	-	-
CE3	Pleosporomycetidae	Dothideomycetidae		CE3	Pleosporomycetidae	Dothideomycetidae		Botryosphaeria-clade	0.03826	0.01377	0.42652	-		Botryosphaeria-clade	0.987	0.993	0.711	-
Dothideomycetidae	0.6	-		Dothideomycetidae	0.4088	-		Neofusicoccum	0.00622	0.00061	0.00252	0.01833		Neofusicoccum	0.996	1	0.998	0.988
Botryosphaeriaceae	1	1		Botryosphaeriaceae	0.0008	0.0034
								CBM20	Eutiarosporella	Diplodia	Lasiodiplodia	Botryosphaeria-clade		CBM20	Eutiarosporella	Diplodia	Lasiodiplodia	Botryosphaeria-clade
CE4	Pleosporomycetidae	Dothideomycetidae		CE4	Pleosporomycetidae	Dothideomycetidae		Diplodia	0.9951	-	-	-		Diplodia	0.01035	-	-	-
Dothideomycetidae	1	-		Dothideomycetidae	2.2e-05	-		Lasiodiplodia	1	0.0047	-	-		Lasiodiplodia	1	0.99762	-	-
Botryosphaeriaceae	0.27	3.3e-07		Botryosphaeriaceae	0.74	1		Botryosphaeria-clade	0.9675	0.0562	0.9779	-		Botryosphaeria-clade	0.09382	0.9697	0.05876	-
								Neofusicoccum	0.9998	0.0101	0.9999	0.9777		Neofusicoccum	0.00041	0.99347	0.00022	0.05017
CE5	Pleosporomycetidae	Dothideomycetidae		CE5	Pleosporomycetidae	Dothideomycetidae
Dothideomycetidae	0.9422	-		Dothideomycetidae	0.061	-		CBM21	Eutiarosporella	Diplodia	Lasiodiplodia	Botryosphaeria-clade		CBM21	Eutiarosporella	Diplodia	Lasiodiplodia	Botryosphaeria-clade
Botryosphaeriaceae	0.0023	3.7e-05		Botryosphaeriaceae	0.998	1		Diplodia	1	-	-	-		Diplodia	1	-	-	-
								Lasiodiplodia	1	1	-	-		Lasiodiplodia	1	1	-	-
CE8	Pleosporomycetidae	Dothideomycetidae		CE8	Pleosporomycetidae	Dothideomycetidae		Botryosphaeria-clade	1	1	1	-		Botryosphaeria-clade	1	1	1	-
Dothideomycetidae	1	-		Dothideomycetidae	0.0038	-		Neofusicoccum	1	1	1	1		Neofusicoccum	1	1	1	1
Botryosphaeriaceae	5.9e-06	3.6e-06		Botryosphaeriaceae	1	1
								CBM22	Eutiarosporella	Diplodia	Lasiodiplodia	Botryosphaeria-clade		CBM22	Eutiarosporella	Diplodia	Lasiodiplodia	Botryosphaeria-clade
CE9	Pleosporomycetidae	Dothideomycetidae		CE9	Pleosporomycetidae	Dothideomycetidae		Diplodia	0.9956	-	-	-		Diplodia	0.0095	-	-	-
Dothideomycetidae	1	-		Dothideomycetidae	1	-		Lasiodiplodia	1	0.0043	-	-		Lasiodiplodia	1	0.9978	-	-
Botryosphaeriaceae	1	1		Botryosphaeriaceae	1	1		Botryosphaeria-clade	0.6019	0.0323	0.5873	-		Botryosphaeria-clade	0.6019	0.9835	0.5873	-
								Neofusicoccum	1	0.0001	1	0.5534		Neofusicoccum	1	0.9999	1	0.5534
GH105	Pleosporomycetidae	Dothideomycetidae		GH105	Pleosporomycetidae	Dothideomycetidae
Dothideomycetidae	0.723	-		Dothideomycetidae	0.29	-		CBM24	Eutiarosporella	Diplodia	Lasiodiplodia	Botryosphaeria-clade		CBM24	Eutiarosporella	Diplodia	Lasiodiplodia	Botryosphaeria-clade
Botryosphaeriaceae	3.9e-06	0.00051		Botryosphaeriaceae	1	1		Diplodia	0.025	-	-	-		Diplodia	0.99	-	-	-
								Lasiodiplodia	0.05876	1	-	-		Lasiodiplodia	0.98	1	-	-
GH106	Pleosporomycetidae	Dothideomycetidae		GH106	Pleosporomycetidae	Dothideomycetidae		Botryosphaeria-clade	0.09382	1	1	-		Botryosphaeria-clade	0.97	1	1	-
Dothideomycetidae	0.7802	-		Dothideomycetidae	0.23	-		Neofusicoccum	0.00185	0.00042	0.00147	0.00307		Neofusicoccum	1	1	1	1
Botryosphaeriaceae	0.0022	0.0015		Botryosphaeriaceae	1	1
								CBM25	Eutiarosporella	Diplodia	Lasiodiplodia	Botryosphaeria-clade		CBM25	Eutiarosporella	Diplodia	Lasiodiplodia	Botryosphaeria-clade
GH10	Pleosporomycetidae	Dothideomycetidae		GH10	Pleosporomycetidae	Dothideomycetidae		Diplodia	1	-	-	-		Diplodia	1	-	-	-
Dothideomycetidae	1	-		Dothideomycetidae	0.0007	-		Lasiodiplodia	1	1	-	-		Lasiodiplodia	1	1	-	-
Botryosphaeriaceae	0.7	5e-05		Botryosphaeriaceae	0.3101	1		Botryosphaeria-clade	1	1	1	-		Botryosphaeria-clade	1	1	1	-
								Neofusicoccum	1	1	1	1		Neofusicoccum	1	1	1	1
GH114	Pleosporomycetidae	Dothideomycetidae		GH114	Pleosporomycetidae	Dothideomycetidae
Dothideomycetidae	0.26	-		Dothideomycetidae	0.75152	-		CBM26	Eutiarosporella	Diplodia	Lasiodiplodia	Botryosphaeria-clade		CBM26	Eutiarosporella	Diplodia	Lasiodiplodia	Botryosphaeria-clade
Botryosphaeriaceae	1	1		Botryosphaeriaceae	0.00036	2.4e-05		Diplodia	1	-	-	-		Diplodia	1	-	-	-
								Lasiodiplodia	1	1	-	-		Lasiodiplodia	1	1	-	-
GH115	Pleosporomycetidae	Dothideomycetidae		GH115	Pleosporomycetidae	Dothideomycetidae		Botryosphaeria-clade	1	1	1	-		Botryosphaeria-clade	1	1	1	-
Dothideomycetidae	0.99147	-		Dothideomycetidae	0.0093	-		Neofusicoccum	1	1	1	1		Neofusicoccum	1	1	1	1
Botryosphaeriaceae	0.62084	0.00032		Botryosphaeriaceae	0.3886	0.9997
								CBM27	Eutiarosporella	Diplodia	Lasiodiplodia	Botryosphaeria-clade		CBM27	Eutiarosporella	Diplodia	Lasiodiplodia	Botryosphaeria-clade
GH11	Pleosporomycetidae	Dothideomycetidae		GH11	Pleosporomycetidae	Dothideomycetidae		Diplodia	0.05053	-	-	-		Diplodia	0.97	-	-	-
Dothideomycetidae	1	-		Dothideomycetidae	0.005	-		Lasiodiplodia	1	0.98321	-	-		Lasiodiplodia	1	0.03	-	-
Botryosphaeriaceae	1	0.79		Botryosphaeriaceae	0.0004	0.2175		Botryosphaeria-clade	0.25249	0.85164	0.19324	-		Botryosphaeria-clade	0.91	0.23	0.93	-
								Neofusicoccum	0.00041	0.0363	0.00022	0.0052		Neofusicoccum	1	0.98	1	1
GH125	Pleosporomycetidae	Dothideomycetidae		GH125	Pleosporomycetidae	Dothideomycetidae
Dothideomycetidae	0.63	-		Dothideomycetidae	0.38	-		CBM2	Eutiarosporella	Diplodia	Lasiodiplodia	Botryosphaeria-clade		CBM2	Eutiarosporella	Diplodia	Lasiodiplodia	Botryosphaeria-clade
Botryosphaeriaceae	0.99	0.94		Botryosphaeriaceae	0.012	0.065		Diplodia	0.02386	-	-	-		Diplodia	0.99	-	-	-
								Lasiodiplodia	0.02079	0.00558	-	-		Lasiodiplodia	0.99	1	-	-
GH127	Pleosporomycetidae	Dothideomycetidae		GH127	Pleosporomycetidae	Dothideomycetidae		Botryosphaeria-clade	0.02967	0.01065	0.65336	-		Botryosphaeria-clade	0.99	0.99	0.5	-
Dothideomycetidae	1	-		Dothideomycetidae	1	-		Neofusicoccum	0.00502	0.00097	0.73071	0.60841		Neofusicoccum	1	1	0.32	0.46
Botryosphaeriaceae	1	1		Botryosphaeriaceae	1	1
								CBM30	Eutiarosporella	Diplodia	Lasiodiplodia	Botryosphaeria-clade		CBM30	Eutiarosporella	Diplodia	Lasiodiplodia	Botryosphaeria-clade
GH128	Pleosporomycetidae	Dothideomycetidae		GH128	Pleosporomycetidae	Dothideomycetidae		Diplodia	1	-	-	-		Diplodia	1	-	-	-
Dothideomycetidae	0.82	-		Dothideomycetidae	0.19	-		Lasiodiplodia	1	1	-	-		Lasiodiplodia	1	1	-	-
Botryosphaeriaceae	0.99	0.74		Botryosphaeriaceae	0.015	0.276		Botryosphaeria-clade	1	1	1	-		Botryosphaeria-clade	1	1	1	-
								Neofusicoccum	1	1	1	1		Neofusicoccum	1	1	1	1
GH12	Pleosporomycetidae	Dothideomycetidae		GH12	Pleosporomycetidae	Dothideomycetidae
Dothideomycetidae	0.9844	-		Dothideomycetidae	0.017	-		CBM32	Eutiarosporella	Diplodia	Lasiodiplodia	Botryosphaeria-clade		CBM32	Eutiarosporella	Diplodia	Lasiodiplodia	Botryosphaeria-clade
Botryosphaeriaceae	0.0013	1.5e-07		Botryosphaeriaceae	0.999	1		Diplodia	0.05618	-	-	-		Diplodia	0.97	-	-	-
								Lasiodiplodia	0.0198	0.01045	-	-		Lasiodiplodia	0.99	0.99	-	-
GH130	Pleosporomycetidae	Dothideomycetidae		GH130	Pleosporomycetidae	Dothideomycetidae		Botryosphaeria-clade	0.0318	0.01703	0.28338	-		Botryosphaeria-clade	0.99	0.99	0.83	-
Dothideomycetidae	0.16	-		Dothideomycetidae	0.856	-		Neofusicoccum	0.00347	0.00038	0.01896	0.42304		Neofusicoccum	1	1	0.99	0.65
Botryosphaeriaceae	0.86	0.97		Botryosphaeriaceae	0.158	0.032
								CBM35	Eutiarosporella	Diplodia	Lasiodiplodia	Botryosphaeria-clade		CBM35	Eutiarosporella	Diplodia	Lasiodiplodia	Botryosphaeria-clade
GH131	Pleosporomycetidae	Dothideomycetidae		GH131	Pleosporomycetidae	Dothideomycetidae		Diplodia	0.22803	-	-	-		Diplodia	0.85	-	-	-
Dothideomycetidae	1	-		Dothideomycetidae	0.00014	-		Lasiodiplodia	0.58725	0.7953	-	-		Lasiodiplodia	0.59	0.28	-	-
Botryosphaeriaceae	0.003	7.6e-09		Botryosphaeriaceae	0.99719	1		Botryosphaeria-clade	0.05784	0.03232	0.06918	-		Botryosphaeria-clade	0.98	0.98	0.97	-
								Neofusicoccum	0.00252	0.00028	0.0017	0.05923		Neofusicoccum	1	1	1	0.96
GH132	Pleosporomycetidae	Dothideomycetidae		GH132	Pleosporomycetidae	Dothideomycetidae
Dothideomycetidae	0.00015	-		Dothideomycetidae	1	-		CBM36	Eutiarosporella	Diplodia	Lasiodiplodia	Botryosphaeria-clade		CBM36	Eutiarosporella	Diplodia	Lasiodiplodia	Botryosphaeria-clade
Botryosphaeriaceae	9.1e-06	0.55961		Botryosphaeriaceae	1	0.46		Diplodia	0.33	-	-	-		Diplodia	0.76	-	-	-
								Lasiodiplodia	0.28	0.27	-	-		Lasiodiplodia	0.84	0.85	-	-
GH133	Pleosporomycetidae	Dothideomycetidae		GH133	Pleosporomycetidae	Dothideomycetidae		Botryosphaeria-clade	0.32	0.32	1	-		Botryosphaeria-clade	0.83	0.83	1	-
Dothideomycetidae	1	-		Dothideomycetidae	1	-		Neofusicoccum	0.15	0.12	1	1		Neofusicoccum	0.9	0.92	1	1
Botryosphaeriaceae	1	1		Botryosphaeriaceae	1	1
								CBM38	Eutiarosporella	Diplodia	Lasiodiplodia	Botryosphaeria-clade		CBM38	Eutiarosporella	Diplodia	Lasiodiplodia	Botryosphaeria-clade
GH134	Pleosporomycetidae	Dothideomycetidae		GH134	Pleosporomycetidae	Dothideomycetidae		Diplodia	0.104	-	-	-		Diplodia	0.94195	-	-	-
Dothideomycetidae	0.95	-		Dothideomycetidae	0.0494	-		Lasiodiplodia	0.059	0.27	-	-		Lasiodiplodia	0.97791	0.84628	-	-
Botryosphaeriaceae	1	0.91		Botryosphaeriaceae	0.0017	0.1028		Botryosphaeria-clade	0.604	0.942	0.978	-		Botryosphaeria-clade	0.60393	0.10436	0.05876	-
								Neofusicoccum	0.978	1	1	0.978		Neofusicoccum	0.05017	0.00048	0.00022	0.05017
GH135	Pleosporomycetidae	Dothideomycetidae		GH135	Pleosporomycetidae	Dothideomycetidae
Dothideomycetidae	1	-		Dothideomycetidae	1	-		CBM39	Eutiarosporella	Diplodia	Lasiodiplodia	Botryosphaeria-clade		CBM39	Eutiarosporella	Diplodia	Lasiodiplodia	Botryosphaeria-clade
Botryosphaeriaceae	1.3e-09	1.3e-07		Botryosphaeriaceae	1	1		Diplodia	1	-	-	-		Diplodia	1	-	-	-
								Lasiodiplodia	1	1	-	-		Lasiodiplodia	1	1	-	-
GH139	Pleosporomycetidae	Dothideomycetidae		GH139	Pleosporomycetidae	Dothideomycetidae		Botryosphaeria-clade	1	1	1	-		Botryosphaeria-clade	1	1	1	-
Dothideomycetidae	0.48	-		Dothideomycetidae	0.54	-		Neofusicoccum	1	1	1	1		Neofusicoccum	1	1	1	1
Botryosphaeriaceae	0.97	0.97		Botryosphaeriaceae	0.035	0.032
								CBM3	Eutiarosporella	Diplodia	Lasiodiplodia	Botryosphaeria-clade		CBM3	Eutiarosporella	Diplodia	Lasiodiplodia	Botryosphaeria-clade
GH13	Pleosporomycetidae	Dothideomycetidae		GH13	Pleosporomycetidae	Dothideomycetidae		Diplodia	1	-	-	-		Diplodia	1	-	-	-
Dothideomycetidae	1.8e-05	-		Dothideomycetidae	0.99998	-		Lasiodiplodia	1	1	-	-		Lasiodiplodia	1	1	-	-
Botryosphaeriaceae	1.4e-05	1		Botryosphaeriaceae	0.99999	0.00063		Botryosphaeria-clade	1	1	1	-		Botryosphaeria-clade	1	1	1	-
								Neofusicoccum	1	1	1	1		Neofusicoccum	1	1	1	1
GH141	Pleosporomycetidae	Dothideomycetidae		GH141	Pleosporomycetidae	Dothideomycetidae
Dothideomycetidae	0.95	-		Dothideomycetidae	0.05568	-		CBM42	Eutiarosporella	Diplodia	Lasiodiplodia	Botryosphaeria-clade		CBM42	Eutiarosporella	Diplodia	Lasiodiplodia	Botryosphaeria-clade
Botryosphaeriaceae	1	0.97		Botryosphaeriaceae	0.00034	0.0322		Diplodia	0.942	-	-	-		Diplodia	0.1	-	-	-
								Lasiodiplodia	1	0.071	-	-		Lasiodiplodia	1	0.96	-	-
GH142	Pleosporomycetidae	Dothideomycetidae		GH142	Pleosporomycetidae	Dothideomycetidae		Botryosphaeria-clade	1	0.104	1	-		Botryosphaeria-clade	1	0.94	1	-
Dothideomycetidae	0.00092	-		Dothideomycetidae	0.9992	-		Neofusicoccum	1	0.01	1	1		Neofusicoccum	1	0.99	1	1
Botryosphaeriaceae	0.25004	0.99625		Botryosphaeriaceae	0.7574	0.0041
								CBM43	Eutiarosporella	Diplodia	Lasiodiplodia	Botryosphaeria-clade		CBM43	Eutiarosporella	Diplodia	Lasiodiplodia	Botryosphaeria-clade
GH145	Pleosporomycetidae	Dothideomycetidae		GH145	Pleosporomycetidae	Dothideomycetidae		Diplodia	0.319	-	-	-		Diplodia	0.8271	-	-	-
Dothideomycetidae	1	-		Dothideomycetidae	2.6e-05	-		Lasiodiplodia	1	0.846	-	-		Lasiodiplodia	1	0.2701	-	-
Botryosphaeriaceae	1	1		Botryosphaeriaceae	3.1e-07	1		Botryosphaeria-clade	0.094	0.104	0.059	-		Botryosphaeria-clade	0.9675	0.9419	0.9779	-
								Neofusicoccum	1	0.922	1	0.998		Neofusicoccum	1	0.1226	1	0.0052
GH146	Pleosporomycetidae	Dothideomycetidae		GH146	Pleosporomycetidae	Dothideomycetidae
Dothideomycetidae	0.9846	-		Dothideomycetidae	0.017	-		CBM46	Eutiarosporella	Diplodia	Lasiodiplodia	Botryosphaeria-clade		CBM46	Eutiarosporella	Diplodia	Lasiodiplodia	Botryosphaeria-clade
Botryosphaeriaceae	0.0027	5.7e-08		Botryosphaeriaceae	0.997	1		Diplodia	1	-	-	-		Diplodia	1	-	-	-
								Lasiodiplodia	0.876	0.923	-	-		Lasiodiplodia	0.28	0.15	-	-
GH151	Pleosporomycetidae	Dothideomycetidae		GH151	Pleosporomycetidae	Dothideomycetidae		Botryosphaeria-clade	0.909	0.951	0.673	-		Botryosphaeria-clade	0.25	0.12	0.5	-
Dothideomycetidae	1	-		Dothideomycetidae	1	-		Neofusicoccum	1	1	0.077	0.05		Neofusicoccum	1	1	0.96	0.98
Botryosphaeriaceae	1	1		Botryosphaeriaceae	1	1
								CBM48	Eutiarosporella	Diplodia	Lasiodiplodia	Botryosphaeria-clade		CBM48	Eutiarosporella	Diplodia	Lasiodiplodia	Botryosphaeria-clade
GH152	Pleosporomycetidae	Dothideomycetidae		GH152	Pleosporomycetidae	Dothideomycetidae		Diplodia	1	-	-	-		Diplodia	1	-	-	-
Dothideomycetidae	0.4	-		Dothideomycetidae	0.61	-		Lasiodiplodia	1	1	-	-		Lasiodiplodia	1	1	-	-
Botryosphaeriaceae	9.1e-08	1.2e-06		Botryosphaeriaceae	1	1		Botryosphaeria-clade	1	1	1	-		Botryosphaeria-clade	1	1	1	-
								Neofusicoccum	1	1	1	1		Neofusicoccum	1	1	1	1
GH154	Pleosporomycetidae	Dothideomycetidae		GH154	Pleosporomycetidae	Dothideomycetidae
Dothideomycetidae	0.8	-		Dothideomycetidae	0.23	-		CBM4	Eutiarosporella	Diplodia	Lasiodiplodia	Botryosphaeria-clade		CBM4	Eutiarosporella	Diplodia	Lasiodiplodia	Botryosphaeria-clade
Botryosphaeriaceae	0.86	1		Botryosphaeriaceae	0.16	1		Diplodia	1	-	-	-		Diplodia	1	-	-	-
								Lasiodiplodia	1	1	-	-		Lasiodiplodia	1	1	-	-
GH15	Pleosporomycetidae	Dothideomycetidae		GH15	Pleosporomycetidae	Dothideomycetidae		Botryosphaeria-clade	1	1	1	-		Botryosphaeria-clade	1	1	1	-
Dothideomycetidae	0.7278	-		Dothideomycetidae	0.28	-		Neofusicoccum	1	1	1	1		Neofusicoccum	1	1	1	1
Botryosphaeriaceae	0.0036	6.3e-06		Botryosphaeriaceae	1	1
								CBM50	Eutiarosporella	Diplodia	Lasiodiplodia	Botryosphaeria-clade		CBM50	Eutiarosporella	Diplodia	Lasiodiplodia	Botryosphaeria-clade
GH162	Pleosporomycetidae	Dothideomycetidae		GH162	Pleosporomycetidae	Dothideomycetidae		Diplodia	0.95	-	-	-		Diplodia	0.12	-	-	-
Dothideomycetidae	0.38	-		Dothideomycetidae	0.65	-		Lasiodiplodia	0.93	1	-	-		Lasiodiplodia	0.19	1	-	-
Botryosphaeriaceae	0.86	0.91		Botryosphaeriaceae	0.16	0.1		Botryosphaeria-clade	0.91	1	1	-		Botryosphaeria-clade	0.25	1	1	-
								Neofusicoccum	0.98	1	1	1		Neofusicoccum	0.05	1	1	1
GH16	Pleosporomycetidae	Dothideomycetidae		GH16	Pleosporomycetidae	Dothideomycetidae
Dothideomycetidae	1	-		Dothideomycetidae	0.0012	-		CBM51	Eutiarosporella	Diplodia	Lasiodiplodia	Botryosphaeria-clade		CBM51	Eutiarosporella	Diplodia	Lasiodiplodia	Botryosphaeria-clade
Botryosphaeriaceae	1	1		Botryosphaeriaceae	4.3e-10	1.3e-05		Diplodia	0.99	-	-	-		Diplodia	0.025	-	-	-
								Lasiodiplodia	0.785	0.154	-	-		Lasiodiplodia	0.347	0.923	-	-
GH17	Pleosporomycetidae	Dothideomycetidae		GH17	Pleosporomycetidae	Dothideomycetidae		Botryosphaeria-clade	0.604	0.025	0.347	-		Botryosphaeria-clade	0.604	0.99	0.785	-
Dothideomycetidae	0.447	-		Dothideomycetidae	0.56	-		Neofusicoccum	0.05	7e-05	0.045	0.05		Neofusicoccum	0.978	1	0.969	0.978
Botryosphaeriaceae	0.013	0.071		Botryosphaeriaceae	0.99	0.93
								CBM52	Eutiarosporella	Diplodia	Lasiodiplodia	Botryosphaeria-clade		CBM52	Eutiarosporella	Diplodia	Lasiodiplodia	Botryosphaeria-clade
GH18	Pleosporomycetidae	Dothideomycetidae		GH18	Pleosporomycetidae	Dothideomycetidae		Diplodia	1	-	-	-		Diplodia	1	-	-	-
Dothideomycetidae	0.999	-		Dothideomycetidae	0.00079	-		Lasiodiplodia	1	1	-	-		Lasiodiplodia	1	1	-	-
Botryosphaeriaceae	0.997	0.078		Botryosphaeriaceae	0.00292	0.92645		Botryosphaeria-clade	1	1	1	-		Botryosphaeria-clade	1	1	1	-
								Neofusicoccum	1	1	1	1		Neofusicoccum	1	1	1	1
GH1	Pleosporomycetidae	Dothideomycetidae		GH1	Pleosporomycetidae	Dothideomycetidae
Dothideomycetidae	0.054	-		Dothideomycetidae	0.95	-		CBM54	Eutiarosporella	Diplodia	Lasiodiplodia	Botryosphaeria-clade		CBM54	Eutiarosporella	Diplodia	Lasiodiplodia	Botryosphaeria-clade
Botryosphaeriaceae	4e-06	0.022		Botryosphaeriaceae	1	0.98		Diplodia	1	-	-	-		Diplodia	1	-	-	-
								Lasiodiplodia	1	1	-	-		Lasiodiplodia	1	1	-	-
GH20	Pleosporomycetidae	Dothideomycetidae		GH20	Pleosporomycetidae	Dothideomycetidae		Botryosphaeria-clade	1	1	1	-		Botryosphaeria-clade	1	1	1	-
Dothideomycetidae	1	-		Dothideomycetidae	0.00018	-		Neofusicoccum	1	1	1	1		Neofusicoccum	1	1	1	1
Botryosphaeriaceae	0.035	2.6e-08		Botryosphaeriaceae	0.96671	1
								CBM55	Eutiarosporella	Diplodia	Lasiodiplodia	Botryosphaeria-clade		CBM55	Eutiarosporella	Diplodia	Lasiodiplodia	Botryosphaeria-clade
GH24	Pleosporomycetidae	Dothideomycetidae		GH24	Pleosporomycetidae	Dothideomycetidae		Diplodia	1	-	-	-		Diplodia	1	-	-	-
Dothideomycetidae	1	-		Dothideomycetidae	1	-		Lasiodiplodia	1	1	-	-		Lasiodiplodia	1	1	-	-
Botryosphaeriaceae	1	1		Botryosphaeriaceae	1	1		Botryosphaeria-clade	1	1	1	-		Botryosphaeria-clade	1	1	1	-
								Neofusicoccum	1	1	1	1		Neofusicoccum	1	1	1	1
GH25	Pleosporomycetidae	Dothideomycetidae		GH25	Pleosporomycetidae	Dothideomycetidae
Dothideomycetidae	0.62	-		Dothideomycetidae	0.4	-		CBM56	Eutiarosporella	Diplodia	Lasiodiplodia	Botryosphaeria-clade		CBM56	Eutiarosporella	Diplodia	Lasiodiplodia	Botryosphaeria-clade
Botryosphaeriaceae	0.98	0.97		Botryosphaeriaceae	0.017	0.032		Diplodia	1	-	-	-		Diplodia	1	-	-	-
								Lasiodiplodia	1	1	-	-		Lasiodiplodia	1	1	-	-
GH26	Pleosporomycetidae	Dothideomycetidae		GH26	Pleosporomycetidae	Dothideomycetidae		Botryosphaeria-clade	1	1	1	-		Botryosphaeria-clade	1	1	1	-
Dothideomycetidae	1	-		Dothideomycetidae	0.00014	-		Neofusicoccum	1	1	1	1		Neofusicoccum	1	1	1	1
Botryosphaeriaceae	1	1		Botryosphaeriaceae	2.9e-06	1
								CBM57	Eutiarosporella	Diplodia	Lasiodiplodia	Botryosphaeria-clade		CBM57	Eutiarosporella	Diplodia	Lasiodiplodia	Botryosphaeria-clade
GH27	Pleosporomycetidae	Dothideomycetidae		GH27	Pleosporomycetidae	Dothideomycetidae		Diplodia	1	-	-	-		Diplodia	1	-	-	-
Dothideomycetidae	1	-		Dothideomycetidae	0.00052	-		Lasiodiplodia	1	1	-	-		Lasiodiplodia	1	1	-	-
Botryosphaeriaceae	0.39	2.9e-05		Botryosphaeriaceae	0.61567	0.99997		Botryosphaeria-clade	1	1	1	-		Botryosphaeria-clade	1	1	1	-
								Neofusicoccum	1	1	1	1		Neofusicoccum	1	1	1	1
GH28	Pleosporomycetidae	Dothideomycetidae		GH28	Pleosporomycetidae	Dothideomycetidae
Dothideomycetidae	0.9	-		Dothideomycetidae	0.1	-		CBM5	Eutiarosporella	Diplodia	Lasiodiplodia	Botryosphaeria-clade		CBM5	Eutiarosporella	Diplodia	Lasiodiplodia	Botryosphaeria-clade
Botryosphaeriaceae	7.5e-06	5.3e-06		Botryosphaeriaceae	1	1		Diplodia	0.1865	-	-	-		Diplodia	0.89	-	-	-
								Lasiodiplodia	1	0.9159	-	-		Lasiodiplodia	1	0.14	-	-
GH29	Pleosporomycetidae	Dothideomycetidae		GH29	Pleosporomycetidae	Dothideomycetidae		Botryosphaeria-clade	1	0.8938	1	-		Botryosphaeria-clade	1	0.19	1	-
Dothideomycetidae	0.1692	-		Dothideomycetidae	0.84	-		Neofusicoccum	0.0107	0.0407	0.0054	0.0107		Neofusicoccum	0.99	0.97	1	0.99
Botryosphaeriaceae	9.5e-06	0.0027		Botryosphaeriaceae	1	1
								CBM60	Eutiarosporella	Diplodia	Lasiodiplodia	Botryosphaeria-clade		CBM60	Eutiarosporella	Diplodia	Lasiodiplodia	Botryosphaeria-clade
GH2	Pleosporomycetidae	Dothideomycetidae		GH2	Pleosporomycetidae	Dothideomycetidae		Diplodia	0.98	-	-	-		Diplodia	0.0328	-	-	-
Dothideomycetidae	0.999	-		Dothideomycetidae	0.0011	-		Lasiodiplodia	0.98	0.27	-	-		Lasiodiplodia	0.0614	0.8463	-	-
Botryosphaeriaceae	0.9886	0.0045		Botryosphaeriaceae	0.012	0.9959		Botryosphaeria-clade	0.96	0.32	1	-		Botryosphaeria-clade	0.0984	0.8271	1	-
								Neofusicoccum	1	0.12	1	1		Neofusicoccum	0.0053	0.9222	1	1
GH30	Pleosporomycetidae	Dothideomycetidae		GH30	Pleosporomycetidae	Dothideomycetidae
Dothideomycetidae	0.66	-		Dothideomycetidae	0.3479	-		CBM61	Eutiarosporella	Diplodia	Lasiodiplodia	Botryosphaeria-clade		CBM61	Eutiarosporella	Diplodia	Lasiodiplodia	Botryosphaeria-clade
Botryosphaeriaceae	1	1		Botryosphaeriaceae	0.0036	0.0012		Diplodia	1	-	-	-		Diplodia	1	-	-	-
								Lasiodiplodia	1	1	-	-		Lasiodiplodia	1	1	-	-
GH31	Pleosporomycetidae	Dothideomycetidae		GH31	Pleosporomycetidae	Dothideomycetidae		Botryosphaeria-clade	1	1	1	-		Botryosphaeria-clade	1	1	1	-
Dothideomycetidae	0.01164	-		Dothideomycetidae	0.99	-		Neofusicoccum	1	1	1	1		Neofusicoccum	1	1	1	1
Botryosphaeriaceae	0.00025	0.5058		Botryosphaeriaceae	1	0.51
								CBM63	Eutiarosporella	Diplodia	Lasiodiplodia	Botryosphaeria-clade		CBM63	Eutiarosporella	Diplodia	Lasiodiplodia	Botryosphaeria-clade
GH32	Pleosporomycetidae	Dothideomycetidae		GH32	Pleosporomycetidae	Dothideomycetidae		Diplodia	0.01844	-	-	-		Diplodia	0.99	-	-	-
Dothideomycetidae	0.25	-		Dothideomycetidae	0.761	-		Lasiodiplodia	0.01237	0.27015	-	-		Lasiodiplodia	1	0.85	-	-
Botryosphaeriaceae	0.93	0.97		Botryosphaeriaceae	0.072	0.029		Botryosphaeria-clade	0.09382	0.19568	0.27706	-		Botryosphaeria-clade	0.97	0.87	0.84	-
								Neofusicoccum	0.00041	8.8e-05	0.00022	0.05017		Neofusicoccum	1	1	1	0.98
GH33	Pleosporomycetidae	Dothideomycetidae		GH33	Pleosporomycetidae	Dothideomycetidae
Dothideomycetidae	1	-		Dothideomycetidae	1	-		CBM66	Eutiarosporella	Diplodia	Lasiodiplodia	Botryosphaeria-clade		CBM66	Eutiarosporella	Diplodia	Lasiodiplodia	Botryosphaeria-clade
Botryosphaeriaceae	1	1		Botryosphaeriaceae	1	1		Diplodia	1	-	-	-		Diplodia	1	-	-	-
								Lasiodiplodia	1	1	-	-		Lasiodiplodia	1	1	-	-
GH35	Pleosporomycetidae	Dothideomycetidae		GH35	Pleosporomycetidae	Dothideomycetidae		Botryosphaeria-clade	1	1	1	-		Botryosphaeria-clade	1	1	1	-
Dothideomycetidae	0.975	-		Dothideomycetidae	0.027	-		Neofusicoccum	0.00041	7e-05	0.00022	0.00041		Neofusicoccum	1	1	1	1
Botryosphaeriaceae	0.0377	0.0002		Botryosphaeriaceae	0.964	1
								CBM67	Eutiarosporella	Diplodia	Lasiodiplodia	Botryosphaeria-clade		CBM67	Eutiarosporella	Diplodia	Lasiodiplodia	Botryosphaeria-clade
GH36	Pleosporomycetidae	Dothideomycetidae		GH36	Pleosporomycetidae	Dothideomycetidae		Diplodia	0.942	-	-	-		Diplodia	0.1	-	-	-
Dothideomycetidae	0.023	-		Dothideomycetidae	0.97841	-		Lasiodiplodia	1	0.071	-	-		Lasiodiplodia	1	0.96	-	-
Botryosphaeriaceae	0.999	1		Botryosphaeriaceae	0.00078	1.2e-06		Botryosphaeria-clade	1	0.104	1	-		Botryosphaeria-clade	1	0.94	1	-
								Neofusicoccum	1	0.01	1	1		Neofusicoccum	1	0.99	1	1
GH37	Pleosporomycetidae	Dothideomycetidae		GH37	Pleosporomycetidae	Dothideomycetidae
Dothideomycetidae	0.9947	-		Dothideomycetidae	0.0058	-		CBM6	Eutiarosporella	Diplodia	Lasiodiplodia	Botryosphaeria-clade		CBM6	Eutiarosporella	Diplodia	Lasiodiplodia	Botryosphaeria-clade
Botryosphaeriaceae	0.0038	1.2e-06		Botryosphaeriaceae	0.9966	1		Diplodia	0.86	-	-	-		Diplodia	0.22155	-	-	-
								Lasiodiplodia	0.98	0.97	-	-		Lasiodiplodia	0.04286	0.04948	-	-
GH38	Pleosporomycetidae	Dothideomycetidae		GH38	Pleosporomycetidae	Dothideomycetidae		Botryosphaeria-clade	0.99	0.99	0.88	-		Botryosphaeria-clade	0.02967	0.02386	0.28185	-
Dothideomycetidae	1	-		Dothideomycetidae	1	-		Neofusicoccum	1	1	0.96	1		Neofusicoccum	0.00045	0.00054	0.07736	1
Botryosphaeriaceae	1	1		Botryosphaeriaceae	1	1
								CBM71	Eutiarosporella	Diplodia	Lasiodiplodia	Botryosphaeria-clade		CBM71	Eutiarosporella	Diplodia	Lasiodiplodia	Botryosphaeria-clade
GH39	Pleosporomycetidae	Dothideomycetidae		GH39	Pleosporomycetidae	Dothideomycetidae		Diplodia	1	-	-	-		Diplodia	1	-	-	-
Dothideomycetidae	0.885	-		Dothideomycetidae	0.12	-		Lasiodiplodia	1	1	-	-		Lasiodiplodia	1	1	-	-
Botryosphaeriaceae	0.14	0.051		Botryosphaeriaceae	0.87	0.95		Botryosphaeria-clade	1	1	1	-		Botryosphaeria-clade	1	1	1	-
								Neofusicoccum	1	1	1	1		Neofusicoccum	1	1	1	1
GH3	Pleosporomycetidae	Dothideomycetidae		GH3	Pleosporomycetidae	Dothideomycetidae
Dothideomycetidae	0.047	-		Dothideomycetidae	0.96	-		CBM73	Eutiarosporella	Diplodia	Lasiodiplodia	Botryosphaeria-clade		CBM73	Eutiarosporella	Diplodia	Lasiodiplodia	Botryosphaeria-clade
Botryosphaeriaceae	6.2e-09	7.1e-06		Botryosphaeriaceae	1	1		Diplodia	1	-	-	-		Diplodia	1	-	-	-
								Lasiodiplodia	1	1	-	-		Lasiodiplodia	1	1	-	-
GH42	Pleosporomycetidae	Dothideomycetidae		GH42	Pleosporomycetidae	Dothideomycetidae		Botryosphaeria-clade	1	1	1	-		Botryosphaeria-clade	1	1	1	-
Dothideomycetidae	0.00048	-		Dothideomycetidae	0.99959	-		Neofusicoccum	1	1	1	1		Neofusicoccum	1	1	1	1
Botryosphaeriaceae	1	0.99974		Botryosphaeriaceae	1	0.00031
								CBM87	Eutiarosporella	Diplodia	Lasiodiplodia	Botryosphaeria-clade		CBM87	Eutiarosporella	Diplodia	Lasiodiplodia	Botryosphaeria-clade
GH43	Pleosporomycetidae	Dothideomycetidae		GH43	Pleosporomycetidae	Dothideomycetidae		Diplodia	1	-	-	-		Diplodia	1	-	-	-
Dothideomycetidae	0.77	-		Dothideomycetidae	0.23	-		Lasiodiplodia	1	1	-	-		Lasiodiplodia	1	1	-	-
Botryosphaeriaceae	1.5e-05	2.9e-05		Botryosphaeriaceae	1	1		Botryosphaeria-clade	1	1	1	-		Botryosphaeria-clade	1	1	1	-
								Neofusicoccum	1	1	1	1		Neofusicoccum	1	1	1	1
GH45	Pleosporomycetidae	Dothideomycetidae		GH45	Pleosporomycetidae	Dothideomycetidae
Dothideomycetidae	1	-		Dothideomycetidae	0.00012	-		CBM9	Eutiarosporella	Diplodia	Lasiodiplodia	Botryosphaeria-clade		CBM9	Eutiarosporella	Diplodia	Lasiodiplodia	Botryosphaeria-clade
Botryosphaeriaceae	0.93	1.1e-05		Botryosphaeriaceae	0.06986	0.99999		Diplodia	0.99563	-	-	-		Diplodia	0.0095	-	-	-
								Lasiodiplodia	1	0.00434	-	-		Lasiodiplodia	1	0.9978	-	-
GH47	Pleosporomycetidae	Dothideomycetidae		GH47	Pleosporomycetidae	Dothideomycetidae		Botryosphaeria-clade	1	0.00948	1	-		Botryosphaeria-clade	1	0.9956	1	-
Dothideomycetidae	0.1536	-		Dothideomycetidae	0.85	-		Neofusicoccum	0.00041	0.0001	0.00022	0.00041		Neofusicoccum	0.9998	0.9999	0.9999	0.9998
Botryosphaeriaceae	0.0012	0.0882		Botryosphaeriaceae	1	0.92
								CE12	Eutiarosporella	Diplodia	Lasiodiplodia	Botryosphaeria-clade		CE12	Eutiarosporella	Diplodia	Lasiodiplodia	Botryosphaeria-clade
GH49	Pleosporomycetidae	Dothideomycetidae		GH49	Pleosporomycetidae	Dothideomycetidae		Diplodia	0.0239	-	-	-		Diplodia	0.99	-	-	-
Dothideomycetidae	0.038	-		Dothideomycetidae	0.968	-		Lasiodiplodia	0.0178	0.0746	-	-		Lasiodiplodia	0.99	0.96	-	-
Botryosphaeriaceae	1	0.973		Botryosphaeriaceae	1	0.032		Botryosphaeria-clade	0.0234	0.1884	0.8759	-		Botryosphaeria-clade	0.99	0.89	0.28	-
								Neofusicoccum	0.0045	0.3073	0.908	0.7669		Neofusicoccum	1	0.74	0.12	0.3
GH51	Pleosporomycetidae	Dothideomycetidae		GH51	Pleosporomycetidae	Dothideomycetidae
Dothideomycetidae	0.37	-		Dothideomycetidae	0.64	-		CE15	Eutiarosporella	Diplodia	Lasiodiplodia	Botryosphaeria-clade		CE15	Eutiarosporella	Diplodia	Lasiodiplodia	Botryosphaeria-clade
Botryosphaeriaceae	3.4e-07	3.2e-05		Botryosphaeriaceae	1	1		Diplodia	0.83	-	-	-		Diplodia	0.32	-	-	-
								Lasiodiplodia	1	0.27	-	-		Lasiodiplodia	1	0.85	-	-
GH53	Pleosporomycetidae	Dothideomycetidae		GH53	Pleosporomycetidae	Dothideomycetidae		Botryosphaeria-clade	1	0.32	1	-		Botryosphaeria-clade	1	0.83	1	-
Dothideomycetidae	0.27	-		Dothideomycetidae	0.75	-		Neofusicoccum	1	0.12	1	1		Neofusicoccum	1	0.92	1	1
Botryosphaeriaceae	6e-10	5e-06		Botryosphaeriaceae	1	1
								CE16	Eutiarosporella	Diplodia	Lasiodiplodia	Botryosphaeria-clade		CE16	Eutiarosporella	Diplodia	Lasiodiplodia	Botryosphaeria-clade
GH54	Pleosporomycetidae	Dothideomycetidae		GH54	Pleosporomycetidae	Dothideomycetidae		Diplodia	0.025	-	-	-		Diplodia	0.99	-	-	-
Dothideomycetidae	0.024	-		Dothideomycetidae	0.98	-		Lasiodiplodia	0.0588	1	-	-		Lasiodiplodia	0.98	1	-	-
Botryosphaeriaceae	1	1		Botryosphaeriaceae	1.1e-06	1.4e-09		Botryosphaeria-clade	0.0938	1	1	-		Botryosphaeria-clade	0.97	1	1	-
								Neofusicoccum	0.0052	1	1	1		Neofusicoccum	1	1	1	1
GH55	Pleosporomycetidae	Dothideomycetidae		GH55	Pleosporomycetidae	Dothideomycetidae
Dothideomycetidae	0.257	-		Dothideomycetidae	0.75	-		CE18	Eutiarosporella	Diplodia	Lasiodiplodia	Botryosphaeria-clade		CE18	Eutiarosporella	Diplodia	Lasiodiplodia	Botryosphaeria-clade
Botryosphaeriaceae	0.017	0.171		Botryosphaeriaceae	0.98	0.84		Diplodia	1	-	-	-		Diplodia	1	-	-	-
								Lasiodiplodia	1	1	-	-		Lasiodiplodia	1	1	-	-
GH5	Pleosporomycetidae	Dothideomycetidae		GH5	Pleosporomycetidae	Dothideomycetidae		Botryosphaeria-clade	1	1	1	-		Botryosphaeria-clade	1	1	1	-
Dothideomycetidae	0.92428	-		Dothideomycetidae	0.08	-		Neofusicoccum	1	1	1	1		Neofusicoccum	1	1	1	1
Botryosphaeriaceae	0.00649	0.00012		Botryosphaeriaceae	0.99	1
								CE1	Eutiarosporella	Diplodia	Lasiodiplodia	Botryosphaeria-clade		CE1	Eutiarosporella	Diplodia	Lasiodiplodia	Botryosphaeria-clade
GH62	Pleosporomycetidae	Dothideomycetidae		GH62	Pleosporomycetidae	Dothideomycetidae		Diplodia	0.3187	-	-	-		Diplodia	0.827	-	-	-
Dothideomycetidae	0.977	-		Dothideomycetidae	0.025	-		Lasiodiplodia	0.0124	0.01	-	-		Lasiodiplodia	0.996	0.995	-	-
Botryosphaeriaceae	0.982	0.082		Botryosphaeriaceae	0.019	0.924		Botryosphaeria-clade	0.2525	0.3608	0.9779	-		Botryosphaeria-clade	0.909	0.762	0.059	-
								Neofusicoccum	0.0107	0.0099	0.8525	0.0853		Neofusicoccum	0.994	0.993	0.208	0.943
GH63	Pleosporomycetidae	Dothideomycetidae		GH63	Pleosporomycetidae	Dothideomycetidae
Dothideomycetidae	0.65	-		Dothideomycetidae	0.37327	-		CE2	Eutiarosporella	Diplodia	Lasiodiplodia	Botryosphaeria-clade		CE2	Eutiarosporella	Diplodia	Lasiodiplodia	Botryosphaeria-clade
Botryosphaeriaceae	1	0.99		Botryosphaeriaceae	0.00093	0.00877		Diplodia	0.00378	-	-	-		Diplodia	1	-	-	-
								Lasiodiplodia	0.01237	1	-	-		Lasiodiplodia	1	1	-	-
GH64	Pleosporomycetidae	Dothideomycetidae		GH64	Pleosporomycetidae	Dothideomycetidae		Botryosphaeria-clade	0.02343	1	1	-		Botryosphaeria-clade	0.99	1	1	-
Dothideomycetidae	7e-09	-		Dothideomycetidae	1	-		Neofusicoccum	0.00041	1	1	1		Neofusicoccum	1	1	1	1
Botryosphaeriaceae	1	1		Botryosphaeriaceae	1	2.5e-09
								CE3	Eutiarosporella	Diplodia	Lasiodiplodia	Botryosphaeria-clade		CE3	Eutiarosporella	Diplodia	Lasiodiplodia	Botryosphaeria-clade
GH65	Pleosporomycetidae	Dothideomycetidae		GH65	Pleosporomycetidae	Dothideomycetidae		Diplodia	1	-	-	-		Diplodia	1	-	-	-
Dothideomycetidae	0.61	-		Dothideomycetidae	0.41	-		Lasiodiplodia	1	1	-	-		Lasiodiplodia	1	1	-	-
Botryosphaeriaceae	1	1		Botryosphaeriaceae	1e-06	2.9e-05		Botryosphaeria-clade	1	1	1	-		Botryosphaeria-clade	1	1	1	-
								Neofusicoccum	1	1	1	1		Neofusicoccum	1	1	1	1
GH67	Pleosporomycetidae	Dothideomycetidae		GH67	Pleosporomycetidae	Dothideomycetidae
Dothideomycetidae	0.65	-		Dothideomycetidae	0.36	-		CE4	Eutiarosporella	Diplodia	Lasiodiplodia	Botryosphaeria-clade		CE4	Eutiarosporella	Diplodia	Lasiodiplodia	Botryosphaeria-clade
Botryosphaeriaceae	1	1		Botryosphaeriaceae	9.1e-08	5.8e-06		Diplodia	0.864	-	-	-		Diplodia	0.20492	-	-	-
								Lasiodiplodia	0.587	0.074	-	-		Lasiodiplodia	0.58725	0.95663	-	-
GH6	Pleosporomycetidae	Dothideomycetidae		GH6	Pleosporomycetidae	Dothideomycetidae		Botryosphaeria-clade	0.602	0.109	1	-		Botryosphaeria-clade	0.60187	0.93859	1	-
Dothideomycetidae	1	-		Dothideomycetidae	2.6e-05	-		Neofusicoccum	0.998	0.934	1	1		Neofusicoccum	0.00534	0.08682	0.00022	0.00041
Botryosphaeriaceae	1	5.3e-05		Botryosphaeriaceae	1.6e-05	1
								CE5	Eutiarosporella	Diplodia	Lasiodiplodia	Botryosphaeria-clade		CE5	Eutiarosporella	Diplodia	Lasiodiplodia	Botryosphaeria-clade
GH71	Pleosporomycetidae	Dothideomycetidae		GH71	Pleosporomycetidae	Dothideomycetidae		Diplodia	0.7461	-	-	-		Diplodia	0.35	-	-	-
Dothideomycetidae	0.083	-		Dothideomycetidae	0.92	-		Lasiodiplodia	0.5	0.29179	-	-		Lasiodiplodia	0.67	0.78	-	-
Botryosphaeriaceae	4.4e-10	4.3e-08		Botryosphaeriaceae	1	1		Botryosphaeria-clade	0.03826	0.01344	0.0218	-		Botryosphaeria-clade	0.99	0.99	0.99	-
								Neofusicoccum	0.00252	0.00031	0.00105	0.89648		Neofusicoccum	1	1	1	0.14
GH72	Pleosporomycetidae	Dothideomycetidae		GH72	Pleosporomycetidae	Dothideomycetidae
Dothideomycetidae	0.58	-		Dothideomycetidae	0.42702	-		CE8	Eutiarosporella	Diplodia	Lasiodiplodia	Botryosphaeria-clade		CE8	Eutiarosporella	Diplodia	Lasiodiplodia	Botryosphaeria-clade
Botryosphaeriaceae	1	0.98		Botryosphaeriaceae	0.00089	0.01969		Diplodia	0.0078	-	-	-		Diplodia	0.997	-	-	-
								Lasiodiplodia	0.0208	0.0141	-	-		Lasiodiplodia	0.992	0.993	-	-
GH74	Pleosporomycetidae	Dothideomycetidae		GH74	Pleosporomycetidae	Dothideomycetidae		Botryosphaeria-clade	0.0361	0.9419	0.9876	-		Botryosphaeria-clade	0.988	0.104	0.031	-
Dothideomycetidae	0.11	-		Dothideomycetidae	0.91	-		Neofusicoccum	0.0046	0.0004	0.0267	0.0046		Neofusicoccum	0.997	1	0.982	0.997
Botryosphaeriaceae	1	0.91		Botryosphaeriaceae	1	0.1
								CE9	Eutiarosporella	Diplodia	Lasiodiplodia	Botryosphaeria-clade		CE9	Eutiarosporella	Diplodia	Lasiodiplodia	Botryosphaeria-clade
GH75	Pleosporomycetidae	Dothideomycetidae		GH75	Pleosporomycetidae	Dothideomycetidae		Diplodia	1	-	-	-		Diplodia	1	-	-	-
Dothideomycetidae	0.0667	-		Dothideomycetidae	0.94	-		Lasiodiplodia	1	1	-	-		Lasiodiplodia	1	1	-	-
Botryosphaeriaceae	0.00014	0.03007		Botryosphaeriaceae	1	0.97		Botryosphaeria-clade	1	1	1	-		Botryosphaeria-clade	1	1	1	-
								Neofusicoccum	1	1	1	1		Neofusicoccum	1	1	1	1
GH76	Pleosporomycetidae	Dothideomycetidae		GH76	Pleosporomycetidae	Dothideomycetidae
Dothideomycetidae	0.85	-		Dothideomycetidae	0.16	-		GH105	Eutiarosporella	Diplodia	Lasiodiplodia	Botryosphaeria-clade		GH105	Eutiarosporella	Diplodia	Lasiodiplodia	Botryosphaeria-clade
Botryosphaeriaceae	0.74	0.38		Botryosphaeriaceae	0.27	0.64		Diplodia	0.0095	-	-	-		Diplodia	0.996	-	-	-
								Lasiodiplodia	0.0512	0.9566	-	-		Lasiodiplodia	0.979	0.074	-	-
GH78	Pleosporomycetidae	Dothideomycetidae		GH78	Pleosporomycetidae	Dothideomycetidae		Botryosphaeria-clade	0.0234	0.0505	0.0178	-		Botryosphaeria-clade	0.994	0.974	0.993	-
Dothideomycetidae	0.36	-		Dothideomycetidae	0.65	-		Neofusicoccum	0.0013	0.013	0.0013	0.7674		Neofusicoccum	0.999	0.991	0.999	0.358
Botryosphaeriaceae	0.22	0.5		Botryosphaeriaceae	0.79	0.51
								GH106	Eutiarosporella	Diplodia	Lasiodiplodia	Botryosphaeria-clade		GH106	Eutiarosporella	Diplodia	Lasiodiplodia	Botryosphaeria-clade
GH79	Pleosporomycetidae	Dothideomycetidae		GH79	Pleosporomycetidae	Dothideomycetidae		Diplodia	0.109	-	-	-		Diplodia	0.939	-	-	-
Dothideomycetidae	0.063	-		Dothideomycetidae	0.94	-		Lasiodiplodia	0.021	0.132	-	-		Lasiodiplodia	0.992	0.91	-	-
Botryosphaeriaceae	0.227	0.9		Botryosphaeriaceae	0.78	0.11		Botryosphaeria-clade	0.03	0.344	0.933	-		Botryosphaeria-clade	0.991	0.749	0.131	-
								Neofusicoccum	0.02	0.389	0.968	0.609		Neofusicoccum	0.987	0.653	0.044	0.463
GH7	Pleosporomycetidae	Dothideomycetidae		GH7	Pleosporomycetidae	Dothideomycetidae
Dothideomycetidae	1	-		Dothideomycetidae	0.00016	-		GH10	Eutiarosporella	Diplodia	Lasiodiplodia	Botryosphaeria-clade		GH10	Eutiarosporella	Diplodia	Lasiodiplodia	Botryosphaeria-clade
Botryosphaeriaceae	1	3.6e-07		Botryosphaeriaceae	0.00018	1		Diplodia	0.99547	-	-	-		Diplodia	0.0098	-	-	-
								Lasiodiplodia	1	0.00446	-	-		Lasiodiplodia	1	0.9978	-	-
GH81	Pleosporomycetidae	Dothideomycetidae		GH81	Pleosporomycetidae	Dothideomycetidae		Botryosphaeria-clade	0.25249	0.01065	0.19324	-		Botryosphaeria-clade	0.9088	0.995	0.9255	-
Dothideomycetidae	0.98	-		Dothideomycetidae	0.0164	-		Neofusicoccum	0.00041	0.0001	0.00022	0.0052		Neofusicoccum	0.9998	0.9999	0.9999	0.9977
Botryosphaeriaceae	0.99	0.5		Botryosphaeriaceae	0.0063	0.5141
								GH114	Eutiarosporella	Diplodia	Lasiodiplodia	Botryosphaeria-clade		GH114	Eutiarosporella	Diplodia	Lasiodiplodia	Botryosphaeria-clade
GH85	Pleosporomycetidae	Dothideomycetidae		GH85	Pleosporomycetidae	Dothideomycetidae		Diplodia	1	-	-	-		Diplodia	1	-	-	-
Dothideomycetidae	1	-		Dothideomycetidae	1	-		Lasiodiplodia	1	1	-	-		Lasiodiplodia	1	1	-	-
Botryosphaeriaceae	1	1		Botryosphaeriaceae	1	1		Botryosphaeria-clade	1	1	1	-		Botryosphaeria-clade	1	1	1	-
								Neofusicoccum	1	1	1	1		Neofusicoccum	1	1	1	1
GH88	Pleosporomycetidae	Dothideomycetidae		GH88	Pleosporomycetidae	Dothideomycetidae
Dothideomycetidae	0.11	-		Dothideomycetidae	0.91	-		GH115	Eutiarosporella	Diplodia	Lasiodiplodia	Botryosphaeria-clade		GH115	Eutiarosporella	Diplodia	Lasiodiplodia	Botryosphaeria-clade
Botryosphaeriaceae	1	0.91		Botryosphaeriaceae	1	0.1		Diplodia	1	-	-	-		Diplodia	1	-	-	-
								Lasiodiplodia	0.132	0.046	-	-		Lasiodiplodia	0.941	0.977	-	-
GH89	Pleosporomycetidae	Dothideomycetidae		GH89	Pleosporomycetidae	Dothideomycetidae		Botryosphaeria-clade	0.252	0.119	0.73	-		Botryosphaeria-clade	0.909	0.951	0.419	-
Dothideomycetidae	0.259	-		Dothideomycetidae	0.75	-		Neofusicoccum	1	1	0.993	0.978		Neofusicoccum	1	1	0.014	0.05
Botryosphaeriaceae	0.063	0.28		Botryosphaeriaceae	0.94	0.73
								GH11	Eutiarosporella	Diplodia	Lasiodiplodia	Botryosphaeria-clade		GH11	Eutiarosporella	Diplodia	Lasiodiplodia	Botryosphaeria-clade
GH92	Pleosporomycetidae	Dothideomycetidae		GH92	Pleosporomycetidae	Dothideomycetidae		Diplodia	0.94	-	-	-		Diplodia	0.10796	-	-	-
Dothideomycetidae	0.5059	-		Dothideomycetidae	0.51	-		Lasiodiplodia	0.93	0.27	-	-		Lasiodiplodia	0.19324	0.84628	-	-
Botryosphaeriaceae	0.0022	0.0029		Botryosphaeriaceae	1	1		Botryosphaeria-clade	0.99	0.99	1	-		Botryosphaeria-clade	0.02967	0.01844	0.01237	-
								Neofusicoccum	1	1	1	1		Neofusicoccum	0.00045	0.00048	0.00022	1
GH93	Pleosporomycetidae	Dothideomycetidae		GH93	Pleosporomycetidae	Dothideomycetidae
Dothideomycetidae	0.998	-		Dothideomycetidae	0.0022	-		GH125	Eutiarosporella	Diplodia	Lasiodiplodia	Botryosphaeria-clade		GH125	Eutiarosporella	Diplodia	Lasiodiplodia	Botryosphaeria-clade
Botryosphaeriaceae	0.25209	0.00036		Botryosphaeriaceae	0.7544	0.9997		Diplodia	0.9983	-	-	-		Diplodia	0.0044	-	-	-
								Lasiodiplodia	0.9386	0.0116	-	-		Lasiodiplodia	0.1351	0.9944	-	-
GH94	Pleosporomycetidae	Dothideomycetidae		GH94	Pleosporomycetidae	Dothideomycetidae		Botryosphaeria-clade	0.9393	0.025	0.6726	-		Botryosphaeria-clade	0.1508	0.9897	0.5	-
Dothideomycetidae	1	-		Dothideomycetidae	1	-		Neofusicoccum	0.8092	0.0025	0.2806	0.248		Neofusicoccum	0.248	0.9983	0.7725	0.8092
Botryosphaeriaceae	1	1		Botryosphaeriaceae	1	1
								GH127	Eutiarosporella	Diplodia	Lasiodiplodia	Botryosphaeria-clade		GH127	Eutiarosporella	Diplodia	Lasiodiplodia	Botryosphaeria-clade
GH95	Pleosporomycetidae	Dothideomycetidae		GH95	Pleosporomycetidae	Dothideomycetidae		Diplodia	1	-	-	-		Diplodia	1	-	-	-
Dothideomycetidae	0.999	-		Dothideomycetidae	0.00078	-		Lasiodiplodia	1	1	-	-		Lasiodiplodia	1	1	-	-
Botryosphaeriaceae	0.989	0.056		Botryosphaeriaceae	0.01174	0.94769		Botryosphaeria-clade	1	1	1	-		Botryosphaeria-clade	1	1	1	-
								Neofusicoccum	1	1	1	1		Neofusicoccum	1	1	1	1
GH97	Pleosporomycetidae	Dothideomycetidae		GH97	Pleosporomycetidae	Dothideomycetidae
Dothideomycetidae	1	-		Dothideomycetidae	1	-		GH128	Eutiarosporella	Diplodia	Lasiodiplodia	Botryosphaeria-clade		GH128	Eutiarosporella	Diplodia	Lasiodiplodia	Botryosphaeria-clade
Botryosphaeriaceae	1	1		Botryosphaeriaceae	1	1		Diplodia	1	-	-	-		Diplodia	1	-	-	-
								Lasiodiplodia	1	1	-	-		Lasiodiplodia	1	1	-	-
GH9	Pleosporomycetidae	Dothideomycetidae		GH9	Pleosporomycetidae	Dothideomycetidae		Botryosphaeria-clade	1	1	1	-		Botryosphaeria-clade	1	1	1	-
Dothideomycetidae	0.038	-		Dothideomycetidae	0.968	-		Neofusicoccum	1	1	1	1		Neofusicoccum	1	1	1	1
Botryosphaeriaceae	1	0.973		Botryosphaeriaceae	1	0.032
								GH12	Eutiarosporella	Diplodia	Lasiodiplodia	Botryosphaeria-clade		GH12	Eutiarosporella	Diplodia	Lasiodiplodia	Botryosphaeria-clade
GT109	Pleosporomycetidae	Dothideomycetidae		GT109	Pleosporomycetidae	Dothideomycetidae		Diplodia	0.00378	-	-	-		Diplodia	1	-	-	-
Dothideomycetidae	1	-		Dothideomycetidae	1	-		Lasiodiplodia	0.01237	1	-	-		Lasiodiplodia	1	1	-	-
Botryosphaeriaceae	1	1		Botryosphaeriaceae	1	1		Botryosphaeria-clade	0.09382	0.95052	0.92554	-		Botryosphaeria-clade	0.97	0.12	0.19	-
								Neofusicoccum	0.00041	1	1	0.05017		Neofusicoccum	1	1	1	0.98
GT15	Pleosporomycetidae	Dothideomycetidae		GT15	Pleosporomycetidae	Dothideomycetidae
Dothideomycetidae	0.61	-		Dothideomycetidae	0.4	-		GH130	Eutiarosporella	Diplodia	Lasiodiplodia	Botryosphaeria-clade		GH130	Eutiarosporella	Diplodia	Lasiodiplodia	Botryosphaeria-clade
Botryosphaeriaceae	3.6e-08	1.2e-06		Botryosphaeriaceae	1	1		Diplodia	1	-	-	-		Diplodia	1	-	-	-
								Lasiodiplodia	1	1	-	-		Lasiodiplodia	1	1	-	-
GT17	Pleosporomycetidae	Dothideomycetidae		GT17	Pleosporomycetidae	Dothideomycetidae		Botryosphaeria-clade	1	1	1	-		Botryosphaeria-clade	1	1	1	-
Dothideomycetidae	0.11	-		Dothideomycetidae	0.91	-		Neofusicoccum	1	1	1	1		Neofusicoccum	1	1	1	1
Botryosphaeriaceae	1	0.91		Botryosphaeriaceae	1	0.1
								GH131	Eutiarosporella	Diplodia	Lasiodiplodia	Botryosphaeria-clade		GH131	Eutiarosporella	Diplodia	Lasiodiplodia	Botryosphaeria-clade
GT1	Pleosporomycetidae	Dothideomycetidae		GT1	Pleosporomycetidae	Dothideomycetidae		Diplodia	0.228	-	-	-		Diplodia	0.85	-	-	-
Dothideomycetidae	0.88	-		Dothideomycetidae	0.137	-		Lasiodiplodia	0.2071	0.4468	-	-		Lasiodiplodia	0.89	0.66	-	-
Botryosphaeriaceae	0.94	1		Botryosphaeriaceae	0.072	1		Botryosphaeria-clade	0.0938	0.1865	0.2819	-		Botryosphaeria-clade	0.97	0.89	0.88	-
								Neofusicoccum	0.0052	0.0363	0.0774	1		Neofusicoccum	1	0.98	0.96	1
GT20	Pleosporomycetidae	Dothideomycetidae		GT20	Pleosporomycetidae	Dothideomycetidae
Dothideomycetidae	0.38	-		Dothideomycetidae	0.65	-		GH132	Eutiarosporella	Diplodia	Lasiodiplodia	Botryosphaeria-clade		GH132	Eutiarosporella	Diplodia	Lasiodiplodia	Botryosphaeria-clade
Botryosphaeriaceae	0.86	0.91		Botryosphaeriaceae	0.16	0.1		Diplodia	0.83	-	-	-		Diplodia	0.32	-	-	-
								Lasiodiplodia	1	0.27	-	-		Lasiodiplodia	1	0.85	-	-
GT21	Pleosporomycetidae	Dothideomycetidae		GT21	Pleosporomycetidae	Dothideomycetidae		Botryosphaeria-clade	0.91	0.76	0.93	-		Botryosphaeria-clade	0.25	0.36	0.19	-
Dothideomycetidae	1	-		Dothideomycetidae	1	-		Neofusicoccum	1	0.12	1	0.05		Neofusicoccum	1	0.92	1	0.98
Botryosphaeriaceae	1	1		Botryosphaeriaceae	1	1
								GH133	Eutiarosporella	Diplodia	Lasiodiplodia	Botryosphaeria-clade		GH133	Eutiarosporella	Diplodia	Lasiodiplodia	Botryosphaeria-clade
GT22	Pleosporomycetidae	Dothideomycetidae		GT22	Pleosporomycetidae	Dothideomycetidae		Diplodia	1	-	-	-		Diplodia	1	-	-	-
Dothideomycetidae	0.8	-		Dothideomycetidae	0.23	-		Lasiodiplodia	1	1	-	-		Lasiodiplodia	1	1	-	-
Botryosphaeriaceae	0.86	1		Botryosphaeriaceae	0.16	1		Botryosphaeria-clade	1	1	1	-		Botryosphaeria-clade	1	1	1	-
								Neofusicoccum	1	1	1	1		Neofusicoccum	1	1	1	1
GT24	Pleosporomycetidae	Dothideomycetidae		GT24	Pleosporomycetidae	Dothideomycetidae
Dothideomycetidae	0.27	-		Dothideomycetidae	0.75	-		GH134	Eutiarosporella	Diplodia	Lasiodiplodia	Botryosphaeria-clade		GH134	Eutiarosporella	Diplodia	Lasiodiplodia	Botryosphaeria-clade
Botryosphaeriaceae	0.15	0.51		Botryosphaeriaceae	0.86	0.51		Diplodia	1	-	-	-		Diplodia	1	-	-	-
								Lasiodiplodia	1	1	-	-		Lasiodiplodia	1	1	-	-
GT25	Pleosporomycetidae	Dothideomycetidae		GT25	Pleosporomycetidae	Dothideomycetidae		Botryosphaeria-clade	1	1	1	-		Botryosphaeria-clade	1	1	1	-
Dothideomycetidae	0.998	-		Dothideomycetidae	0.0022	-		Neofusicoccum	1	1	1	1		Neofusicoccum	1	1	1	1
Botryosphaeriaceae	0.989	0.094		Botryosphaeriaceae	0.0121	0.916
								GH135	Eutiarosporella	Diplodia	Lasiodiplodia	Botryosphaeria-clade		GH135	Eutiarosporella	Diplodia	Lasiodiplodia	Botryosphaeria-clade
GT2	Pleosporomycetidae	Dothideomycetidae		GT2	Pleosporomycetidae	Dothideomycetidae		Diplodia	0.01844	-	-	-		Diplodia	0.99	-	-	-
Dothideomycetidae	0.038	-		Dothideomycetidae	0.968	-		Lasiodiplodia	0.01237	0.27015	-	-		Lasiodiplodia	1	0.85	-	-
Botryosphaeriaceae	1	0.973		Botryosphaeriaceae	1	0.032		Botryosphaeria-clade	0.02343	0.31868	1	-		Botryosphaeria-clade	0.99	0.83	1	-
								Neofusicoccum	0.00041	0.12264	1	1		Neofusicoccum	1	0.92	1	1
GT31	Pleosporomycetidae	Dothideomycetidae		GT31	Pleosporomycetidae	Dothideomycetidae
Dothideomycetidae	0.062	-		Dothideomycetidae	0.94	-		GH139	Eutiarosporella	Diplodia	Lasiodiplodia	Botryosphaeria-clade		GH139	Eutiarosporella	Diplodia	Lasiodiplodia	Botryosphaeria-clade
Botryosphaeriaceae	0.86	0.991		Botryosphaeriaceae	0.16	0.01		Diplodia	1	-	-	-		Diplodia	1	-	-	-
								Lasiodiplodia	1	1	-	-		Lasiodiplodia	1	1	-	-
GT32	Pleosporomycetidae	Dothideomycetidae		GT32	Pleosporomycetidae	Dothideomycetidae		Botryosphaeria-clade	1	1	1	-		Botryosphaeria-clade	1	1	1	-
Dothideomycetidae	0.11	-		Dothideomycetidae	0.901	-		Neofusicoccum	1	1	1	1		Neofusicoccum	1	1	1	1
Botryosphaeriaceae	0.51	0.97		Botryosphaeriaceae	0.511	0.032
								GH13	Eutiarosporella	Diplodia	Lasiodiplodia	Botryosphaeria-clade		GH13	Eutiarosporella	Diplodia	Lasiodiplodia	Botryosphaeria-clade
GT33	Pleosporomycetidae	Dothideomycetidae		GT33	Pleosporomycetidae	Dothideomycetidae		Diplodia	0.9737	-	-	-		Diplodia	0.051	-	-	-
Dothideomycetidae	1	-		Dothideomycetidae	1	-		Lasiodiplodia	1	0.0304	-	-		Lasiodiplodia	1	0.983	-	-
Botryosphaeriaceae	0.00086	0.00572		Botryosphaeriaceae	1	0.99		Botryosphaeria-clade	1	0.0505	1	-		Botryosphaeria-clade	1	0.974	1	-
								Neofusicoccum	1	0.0024	1	1		Neofusicoccum	1	0.998	1	1
GT34	Pleosporomycetidae	Dothideomycetidae		GT34	Pleosporomycetidae	Dothideomycetidae
Dothideomycetidae	0.95	-		Dothideomycetidae	0.053	-		GH141	Eutiarosporella	Diplodia	Lasiodiplodia	Botryosphaeria-clade		GH141	Eutiarosporella	Diplodia	Lasiodiplodia	Botryosphaeria-clade
Botryosphaeriaceae	0.94	0.24		Botryosphaeriaceae	0.065	0.791		Diplodia	1	-	-	-		Diplodia	1	-	-	-
								Lasiodiplodia	1	1	-	-		Lasiodiplodia	1	1	-	-
GT35	Pleosporomycetidae	Dothideomycetidae		GT35	Pleosporomycetidae	Dothideomycetidae		Botryosphaeria-clade	1	1	1	-		Botryosphaeria-clade	1	1	1	-
Dothideomycetidae	1	-		Dothideomycetidae	1	-		Neofusicoccum	1	1	1	1		Neofusicoccum	1	1	1	1
Botryosphaeriaceae	1	1		Botryosphaeriaceae	1	1
								GH142	Eutiarosporella	Diplodia	Lasiodiplodia	Botryosphaeria-clade		GH142	Eutiarosporella	Diplodia	Lasiodiplodia	Botryosphaeria-clade
GT39	Pleosporomycetidae	Dothideomycetidae		GT39	Pleosporomycetidae	Dothideomycetidae		Diplodia	1	-	-	-		Diplodia	1	-	-	-
Dothideomycetidae	1	-		Dothideomycetidae	1	-		Lasiodiplodia	1	1	-	-		Lasiodiplodia	1	1	-	-
Botryosphaeriaceae	1	1		Botryosphaeriaceae	1	1		Botryosphaeria-clade	1	1	1	-		Botryosphaeria-clade	1	1	1	-
								Neofusicoccum	0.00041	7e-05	0.00022	0.00041		Neofusicoccum	1	1	1	1
GT3	Pleosporomycetidae	Dothideomycetidae		GT3	Pleosporomycetidae	Dothideomycetidae
Dothideomycetidae	1	-		Dothideomycetidae	1	-		GH145	Eutiarosporella	Diplodia	Lasiodiplodia	Botryosphaeria-clade		GH145	Eutiarosporella	Diplodia	Lasiodiplodia	Botryosphaeria-clade
Botryosphaeriaceae	1	1		Botryosphaeriaceae	1	1		Diplodia	1	-	-	-		Diplodia	1	-	-	-
								Lasiodiplodia	1	1	-	-		Lasiodiplodia	1	1	-	-
GT41	Pleosporomycetidae	Dothideomycetidae		GT41	Pleosporomycetidae	Dothideomycetidae		Botryosphaeria-clade	1	1	1	-		Botryosphaeria-clade	1	1	1	-
Dothideomycetidae	1	-		Dothideomycetidae	1	-		Neofusicoccum	1	1	1	1		Neofusicoccum	1	1	1	1
Botryosphaeriaceae	1	1		Botryosphaeriaceae	1	1
								GH146	Eutiarosporella	Diplodia	Lasiodiplodia	Botryosphaeria-clade		GH146	Eutiarosporella	Diplodia	Lasiodiplodia	Botryosphaeria-clade
GT48	Pleosporomycetidae	Dothideomycetidae		GT48	Pleosporomycetidae	Dothideomycetidae		Diplodia	1	-	-	-		Diplodia	1	-	-	-
Dothideomycetidae	1	-		Dothideomycetidae	1	-		Lasiodiplodia	1	1	-	-		Lasiodiplodia	1	1	-	-
Botryosphaeriaceae	1	1		Botryosphaeriaceae	1	1		Botryosphaeria-clade	0.91	0.95	0.93	-		Botryosphaeria-clade	0.25	0.12	0.19	-
								Neofusicoccum	1	1	1	0.05		Neofusicoccum	1	1	1	0.98
GT4	Pleosporomycetidae	Dothideomycetidae		GT4	Pleosporomycetidae	Dothideomycetidae
Dothideomycetidae	0.97	-		Dothideomycetidae	0.03415	-		GH151	Eutiarosporella	Diplodia	Lasiodiplodia	Botryosphaeria-clade		GH151	Eutiarosporella	Diplodia	Lasiodiplodia	Botryosphaeria-clade
Botryosphaeriaceae	1	0.97		Botryosphaeriaceae	0.00014	0.0322		Diplodia	1	-	-	-		Diplodia	1	-	-	-
								Lasiodiplodia	1	1	-	-		Lasiodiplodia	1	1	-	-
GT50	Pleosporomycetidae	Dothideomycetidae		GT50	Pleosporomycetidae	Dothideomycetidae		Botryosphaeria-clade	1	1	1	-		Botryosphaeria-clade	1	1	1	-
Dothideomycetidae	1	-		Dothideomycetidae	1	-		Neofusicoccum	1	1	1	1		Neofusicoccum	1	1	1	1
Botryosphaeriaceae	1	1		Botryosphaeriaceae	1	1
								GH152	Eutiarosporella	Diplodia	Lasiodiplodia	Botryosphaeria-clade		GH152	Eutiarosporella	Diplodia	Lasiodiplodia	Botryosphaeria-clade
GT55	Pleosporomycetidae	Dothideomycetidae		GT55	Pleosporomycetidae	Dothideomycetidae		Diplodia	1	-	-	-		Diplodia	1	-	-	-
Dothideomycetidae	1	-		Dothideomycetidae	1	-		Lasiodiplodia	1	1	-	-		Lasiodiplodia	1	1	-	-
Botryosphaeriaceae	1	1		Botryosphaeriaceae	1	1		Botryosphaeria-clade	1	1	1	-		Botryosphaeria-clade	1	1	1	-
								Neofusicoccum	1	1	1	1		Neofusicoccum	1	1	1	1
GT57	Pleosporomycetidae	Dothideomycetidae		GT57	Pleosporomycetidae	Dothideomycetidae
Dothideomycetidae	1	-		Dothideomycetidae	1	-		GH154	Eutiarosporella	Diplodia	Lasiodiplodia	Botryosphaeria-clade		GH154	Eutiarosporella	Diplodia	Lasiodiplodia	Botryosphaeria-clade
Botryosphaeriaceae	1	1		Botryosphaeriaceae	1	1		Diplodia	1	-	-	-		Diplodia	1	-	-	-
								Lasiodiplodia	1	1	-	-		Lasiodiplodia	1	1	-	-
GT58	Pleosporomycetidae	Dothideomycetidae		GT58	Pleosporomycetidae	Dothideomycetidae		Botryosphaeria-clade	1	1	1	-		Botryosphaeria-clade	1	1	1	-
Dothideomycetidae	1	-		Dothideomycetidae	1	-		Neofusicoccum	1	1	1	1		Neofusicoccum	1	1	1	1
Botryosphaeriaceae	1	1		Botryosphaeriaceae	1	1
								GH15	Eutiarosporella	Diplodia	Lasiodiplodia	Botryosphaeria-clade		GH15	Eutiarosporella	Diplodia	Lasiodiplodia	Botryosphaeria-clade
GT59	Pleosporomycetidae	Dothideomycetidae		GT59	Pleosporomycetidae	Dothideomycetidae		Diplodia	1	-	-	-		Diplodia	1	-	-	-
Dothideomycetidae	1	-		Dothideomycetidae	1	-		Lasiodiplodia	1	1	-	-		Lasiodiplodia	1	1	-	-
Botryosphaeriaceae	1	1		Botryosphaeriaceae	1	1		Botryosphaeria-clade	1	1	1	-		Botryosphaeria-clade	1	1	1	-
								Neofusicoccum	1	1	1	1		Neofusicoccum	1	1	1	1
GT5	Pleosporomycetidae	Dothideomycetidae		GT5	Pleosporomycetidae	Dothideomycetidae
Dothideomycetidae	1	-		Dothideomycetidae	1	-		GH162	Eutiarosporella	Diplodia	Lasiodiplodia	Botryosphaeria-clade		GH162	Eutiarosporella	Diplodia	Lasiodiplodia	Botryosphaeria-clade
Botryosphaeriaceae	1	1		Botryosphaeriaceae	1	1		Diplodia	1	-	-	-		Diplodia	1	-	-	-
								Lasiodiplodia	1	1	-	-		Lasiodiplodia	1	1	-	-
GT62	Pleosporomycetidae	Dothideomycetidae		GT62	Pleosporomycetidae	Dothideomycetidae		Botryosphaeria-clade	1	1	1	-		Botryosphaeria-clade	1	1	1	-
Dothideomycetidae	0.38	-		Dothideomycetidae	0.65	-		Neofusicoccum	1	1	1	1		Neofusicoccum	1	1	1	1
Botryosphaeriaceae	0.86	0.91		Botryosphaeriaceae	0.16	0.1
								GH16	Eutiarosporella	Diplodia	Lasiodiplodia	Botryosphaeria-clade		GH16	Eutiarosporella	Diplodia	Lasiodiplodia	Botryosphaeria-clade
GT64	Pleosporomycetidae	Dothideomycetidae		GT64	Pleosporomycetidae	Dothideomycetidae		Diplodia	0.319	-	-	-		Diplodia	0.8271	-	-	-
Dothideomycetidae	1	-		Dothideomycetidae	1	-		Lasiodiplodia	1	0.846	-	-		Lasiodiplodia	1	0.2701	-	-
Botryosphaeriaceae	1	1		Botryosphaeriaceae	1	1		Botryosphaeria-clade	0.023	0.018	0.012	-		Botryosphaeria-clade	0.9935	0.9915	0.996	-
								Neofusicoccum	0.358	0.682	0.318	0.998		Neofusicoccum	0.7674	0.3884	0.7854	0.0031
GT66	Pleosporomycetidae	Dothideomycetidae		GT66	Pleosporomycetidae	Dothideomycetidae
Dothideomycetidae	1	-		Dothideomycetidae	1	-		GH17	Eutiarosporella	Diplodia	Lasiodiplodia	Botryosphaeria-clade		GH17	Eutiarosporella	Diplodia	Lasiodiplodia	Botryosphaeria-clade
Botryosphaeriaceae	1	1		Botryosphaeriaceae	1	1		Diplodia	0.059	-	-	-		Diplodia	0.97	-	-	-
								Lasiodiplodia	0.0208	0.1236	-	-		Lasiodiplodia	0.99	0.92	-	-
GT69	Pleosporomycetidae	Dothideomycetidae		GT69	Pleosporomycetidae	Dothideomycetidae		Botryosphaeria-clade	0.0361	0.1348	0.5	-		Botryosphaeria-clade	0.99	0.92	0.67	-
Dothideomycetidae	0.82	-		Dothideomycetidae	0.192	-		Neofusicoccum	0.0062	0.1131	0.7037	0.7669		Neofusicoccum	1	0.91	0.36	0.3
Botryosphaeriaceae	0.98	0.91		Botryosphaeriaceae	0.017	0.103
								GH18	Eutiarosporella	Diplodia	Lasiodiplodia	Botryosphaeria-clade		GH18	Eutiarosporella	Diplodia	Lasiodiplodia	Botryosphaeria-clade
GT71	Pleosporomycetidae	Dothideomycetidae		GT71	Pleosporomycetidae	Dothideomycetidae		Diplodia	0.7549	-	-	-		Diplodia	0.339	-	-	-
Dothideomycetidae	0.0015	-		Dothideomycetidae	0.9987	-		Lasiodiplodia	0.0238	0.0065	-	-		Lasiodiplodia	0.99	0.997	-	-
Botryosphaeriaceae	1	0.9991		Botryosphaeriaceae	1	0.0011		Botryosphaeria-clade	0.2398	0.1135	0.9782	-		Botryosphaeria-clade	0.881	0.93	0.049	-
								Neofusicoccum	0.0025	0.0003	0.9095	0.0149		Neofusicoccum	0.999	1	0.123	0.991
GT76	Pleosporomycetidae	Dothideomycetidae		GT76	Pleosporomycetidae	Dothideomycetidae
Dothideomycetidae	1	-		Dothideomycetidae	1	-		GH1	Eutiarosporella	Diplodia	Lasiodiplodia	Botryosphaeria-clade		GH1	Eutiarosporella	Diplodia	Lasiodiplodia	Botryosphaeria-clade
Botryosphaeriaceae	1	1		Botryosphaeriaceae	1	1		Diplodia	1	-	-	-		Diplodia	1	-	-	-
								Lasiodiplodia	0.87589	0.92348	-	-		Lasiodiplodia	0.28	0.15	-	-
GT8	Pleosporomycetidae	Dothideomycetidae		GT8	Pleosporomycetidae	Dothideomycetidae		Botryosphaeria-clade	0.02967	0.00436	0.02079	-		Botryosphaeria-clade	0.99	1	0.99	-
Dothideomycetidae	0.29	-		Dothideomycetidae	0.71764	-		Neofusicoccum	0.00041	7e-05	0.00025	0.9777		Neofusicoccum	1	1	1	0.05
Botryosphaeriaceae	1	1		Botryosphaeriaceae	0.00034	8.6e-05
								GH20	Eutiarosporella	Diplodia	Lasiodiplodia	Botryosphaeria-clade		GH20	Eutiarosporella	Diplodia	Lasiodiplodia	Botryosphaeria-clade
GT90	Pleosporomycetidae	Dothideomycetidae		GT90	Pleosporomycetidae	Dothideomycetidae		Diplodia	0.0038	-	-	-		Diplodia	1	-	-	-
Dothideomycetidae	0.061	-		Dothideomycetidae	0.944	-		Lasiodiplodia	0.0124	1	-	-		Lasiodiplodia	1	1	-	-
Botryosphaeriaceae	0.541	0.955		Botryosphaeriaceae	0.475	0.049		Botryosphaeria-clade	0.0234	1	1	-		Botryosphaeria-clade	0.99	1	1	-
								Neofusicoccum	0.0031	0.8169	0.7854	0.7674		Neofusicoccum	1	0.26	0.32	0.36
GT91	Pleosporomycetidae	Dothideomycetidae		GT91	Pleosporomycetidae	Dothideomycetidae
Dothideomycetidae	1	-		Dothideomycetidae	1	-		GH24	Eutiarosporella	Diplodia	Lasiodiplodia	Botryosphaeria-clade		GH24	Eutiarosporella	Diplodia	Lasiodiplodia	Botryosphaeria-clade
Botryosphaeriaceae	1	1		Botryosphaeriaceae	1	1		Diplodia	1	-	-	-		Diplodia	1	-	-	-
								Lasiodiplodia	1	1	-	-		Lasiodiplodia	1	1	-	-
PL11	Pleosporomycetidae	Dothideomycetidae		PL11	Pleosporomycetidae	Dothideomycetidae		Botryosphaeria-clade	1	1	1	-		Botryosphaeria-clade	1	1	1	-
Dothideomycetidae	1	-		Dothideomycetidae	1	-		Neofusicoccum	1	1	1	1		Neofusicoccum	1	1	1	1
Botryosphaeriaceae	1	1		Botryosphaeriaceae	1	1
								GH25	Eutiarosporella	Diplodia	Lasiodiplodia	Botryosphaeria-clade		GH25	Eutiarosporella	Diplodia	Lasiodiplodia	Botryosphaeria-clade
PL1	Pleosporomycetidae	Dothideomycetidae		PL1	Pleosporomycetidae	Dothideomycetidae		Diplodia	1	-	-	-		Diplodia	1	-	-	-
Dothideomycetidae	0.991	-		Dothideomycetidae	0.0097	-		Lasiodiplodia	1	1	-	-		Lasiodiplodia	1	1	-	-
Botryosphaeriaceae	0.0058	7.3e-07		Botryosphaeriaceae	0.9945	1		Botryosphaeria-clade	1	1	1	-		Botryosphaeria-clade	1	1	1	-
								Neofusicoccum	1	1	1	1		Neofusicoccum	1	1	1	1
PL20	Pleosporomycetidae	Dothideomycetidae		PL20	Pleosporomycetidae	Dothideomycetidae
Dothideomycetidae	0.95	-		Dothideomycetidae	0.053	-		GH26	Eutiarosporella	Diplodia	Lasiodiplodia	Botryosphaeria-clade		GH26	Eutiarosporella	Diplodia	Lasiodiplodia	Botryosphaeria-clade
Botryosphaeriaceae	0.98	1		Botryosphaeriaceae	0.017	1		Diplodia	1	-	-	-		Diplodia	1	-	-	-
								Lasiodiplodia	1	1	-	-		Lasiodiplodia	1	1	-	-
PL26	Pleosporomycetidae	Dothideomycetidae		PL26	Pleosporomycetidae	Dothideomycetidae		Botryosphaeria-clade	1	1	1	-		Botryosphaeria-clade	1	1	1	-
Dothideomycetidae	1	-		Dothideomycetidae	0.0032	-		Neofusicoccum	1	1	1	1		Neofusicoccum	1	1	1	1
Botryosphaeriaceae	1	0.97		Botryosphaeriaceae	2.9e-06	0.0322
								GH27	Eutiarosporella	Diplodia	Lasiodiplodia	Botryosphaeria-clade		GH27	Eutiarosporella	Diplodia	Lasiodiplodia	Botryosphaeria-clade
PL27	Pleosporomycetidae	Dothideomycetidae		PL27	Pleosporomycetidae	Dothideomycetidae		Diplodia	0.95052	-	-	-		Diplodia	0.12	-	-	-
Dothideomycetidae	0.8	-		Dothideomycetidae	0.23	-		Lasiodiplodia	0.67264	0.15372	-	-		Lasiodiplodia	0.5	0.92	-	-
Botryosphaeriaceae	0.86	1		Botryosphaeriaceae	0.16	1		Botryosphaeria-clade	0.05507	0.00436	0.03068	-		Botryosphaeria-clade	0.98	1	0.99	-
								Neofusicoccum	0.00433	0.00021	0.0017	0.36452		Neofusicoccum	1	1	1	0.72
PL35	Pleosporomycetidae	Dothideomycetidae		PL35	Pleosporomycetidae	Dothideomycetidae
Dothideomycetidae	1	-		Dothideomycetidae	1	-		GH28	Eutiarosporella	Diplodia	Lasiodiplodia	Botryosphaeria-clade		GH28	Eutiarosporella	Diplodia	Lasiodiplodia	Botryosphaeria-clade
Botryosphaeriaceae	1	1		Botryosphaeriaceae	1	1		Diplodia	0.0112	-	-	-		Diplodia	0.9946	-	-	-
								Lasiodiplodia	0.0178	0.0058	-	-		Lasiodiplodia	0.9935	0.9969	-	-
PL36	Pleosporomycetidae	Dothideomycetidae		PL36	Pleosporomycetidae	Dothideomycetidae		Botryosphaeria-clade	0.0297	0.2481	0.992	-		Botryosphaeria-clade	0.9908	0.8296	0.0208	-
Dothideomycetidae	1	-		Dothideomycetidae	1	-		Neofusicoccum	0.0057	0.1994	0.9985	0.7663		Neofusicoccum	0.9966	0.8305	0.0024	0.2928
Botryosphaeriaceae	1	1		Botryosphaeriaceae	1	1
								GH29	Eutiarosporella	Diplodia	Lasiodiplodia	Botryosphaeria-clade		GH29	Eutiarosporella	Diplodia	Lasiodiplodia	Botryosphaeria-clade
PL38	Pleosporomycetidae	Dothideomycetidae		PL38	Pleosporomycetidae	Dothideomycetidae		Diplodia	0.00707	-	-	-		Diplodia	1	-	-	-
Dothideomycetidae	1	-		Dothideomycetidae	1	-		Lasiodiplodia	0.01237	0.00998	-	-		Lasiodiplodia	1	0.99	-	-
Botryosphaeriaceae	1	1		Botryosphaeriaceae	1	1		Botryosphaeria-clade	0.02967	0.01114	0.05876	-		Botryosphaeria-clade	0.99	0.99	0.98	-
								Neofusicoccum	0.00447	0.00095	0.05319	0.72091		Neofusicoccum	1	1	0.96	0.35
PL3	Pleosporomycetidae	Dothideomycetidae		PL3	Pleosporomycetidae	Dothideomycetidae
Dothideomycetidae	0.99986	-		Dothideomycetidae	0.00016	-		GH2	Eutiarosporella	Diplodia	Lasiodiplodia	Botryosphaeria-clade		GH2	Eutiarosporella	Diplodia	Lasiodiplodia	Botryosphaeria-clade
Botryosphaeriaceae	0.00043	9.7e-08		Botryosphaeriaceae	0.9996	1		Diplodia	0.73025	-	-	-		Diplodia	0.38	-	-	-
								Lasiodiplodia	0.58725	0.27015	-	-		Lasiodiplodia	0.59	0.85	-	-
PL4	Pleosporomycetidae	Dothideomycetidae		PL4	Pleosporomycetidae	Dothideomycetidae		Botryosphaeria-clade	0.32142	0.00707	0.01237	-		Botryosphaeria-clade	0.82	1	1	-
Dothideomycetidae	0.99646	-		Dothideomycetidae	0.0039	-		Neofusicoccum	0.20397	0.00043	0.00147	0.7674		Neofusicoccum	0.85	1	1	0.36
Botryosphaeriaceae	0.00083	1.3e-06		Botryosphaeriaceae	0.9992	1
								GH30	Eutiarosporella	Diplodia	Lasiodiplodia	Botryosphaeria-clade		GH30	Eutiarosporella	Diplodia	Lasiodiplodia	Botryosphaeria-clade
PL7	Pleosporomycetidae	Dothideomycetidae		PL7	Pleosporomycetidae	Dothideomycetidae		Diplodia	0.99858	-	-	-		Diplodia	0.0038	-	-	-
Dothideomycetidae	0.95	-		Dothideomycetidae	0.053	-		Lasiodiplodia	0.99602	1	-	-		Lasiodiplodia	0.0124	1	-	-
Botryosphaeriaceae	0.98	1		Botryosphaeriaceae	0.017	1		Botryosphaeria-clade	0.90879	0.025	0.05876	-		Botryosphaeria-clade	0.2525	0.9897	0.9779	-
								Neofusicoccum	1	7e-05	0.00022	0.05017		Neofusicoccum	1	1	0.9999	0.9777
PL9	Pleosporomycetidae	Dothideomycetidae		PL9	Pleosporomycetidae	Dothideomycetidae
Dothideomycetidae	0.93	-		Dothideomycetidae	0.074	-		GH31	Eutiarosporella	Diplodia	Lasiodiplodia	Botryosphaeria-clade		GH31	Eutiarosporella	Diplodia	Lasiodiplodia	Botryosphaeria-clade
Botryosphaeriaceae	5.6e-05	2.3e-07		Botryosphaeriaceae	1	1		Diplodia	1	-	-	-		Diplodia	1	-	-	-
								Lasiodiplodia	0.9794	0.9944	-	-		Lasiodiplodia	0.051	0.012	-	-
A01	Pleosporomycetidae	Dothideomycetidae		A01	Pleosporomycetidae	Dothideomycetidae		Botryosphaeria-clade	1	1	0.0512	-		Botryosphaeria-clade	1	1	0.979	-
Dothideomycetidae	0.97	-		Dothideomycetidae	0.031	-		Neofusicoccum	0.0248	0.0063	0.0044	0.0248		Neofusicoccum	0.985	0.996	0.997	0.985
Botryosphaeriaceae	2.8e-08	1.8e-07		Botryosphaeriaceae	1	1
								GH32	Eutiarosporella	Diplodia	Lasiodiplodia	Botryosphaeria-clade		GH32	Eutiarosporella	Diplodia	Lasiodiplodia	Botryosphaeria-clade
A11	Pleosporomycetidae	Dothideomycetidae		A11	Pleosporomycetidae	Dothideomycetidae		Diplodia	0.439	-	-	-		Diplodia	0.67829	-	-	-
Dothideomycetidae	1	-		Dothideomycetidae	1	-		Lasiodiplodia	0.061	0.01	-	-		Lasiodiplodia	0.97639	0.99494	-	-
Botryosphaeriaceae	1	1		Botryosphaeriaceae	1	1		Botryosphaeria-clade	0.407	0.361	0.978	-		Botryosphaeria-clade	0.76025	0.76198	0.05876	-
								Neofusicoccum	0.998	1	1	1		Neofusicoccum	0.00534	8.8e-05	0.00022	0.00045
A22	Pleosporomycetidae	Dothideomycetidae		A22	Pleosporomycetidae	Dothideomycetidae
Dothideomycetidae	1	-		Dothideomycetidae	1	-		GH33	Eutiarosporella	Diplodia	Lasiodiplodia	Botryosphaeria-clade		GH33	Eutiarosporella	Diplodia	Lasiodiplodia	Botryosphaeria-clade
Botryosphaeriaceae	1	1		Botryosphaeriaceae	1	1		Diplodia	1	-	-	-		Diplodia	1	-	-	-
								Lasiodiplodia	1	1	-	-		Lasiodiplodia	1	1	-	-
A28	Pleosporomycetidae	Dothideomycetidae		A28	Pleosporomycetidae	Dothideomycetidae		Botryosphaeria-clade	1	1	1	-		Botryosphaeria-clade	1	1	1	-
Dothideomycetidae	1	-		Dothideomycetidae	1	-		Neofusicoccum	1	1	1	1		Neofusicoccum	1	1	1	1
Botryosphaeriaceae	1	1		Botryosphaeriaceae	1	1
								GH35	Eutiarosporella	Diplodia	Lasiodiplodia	Botryosphaeria-clade		GH35	Eutiarosporella	Diplodia	Lasiodiplodia	Botryosphaeria-clade
C01	Pleosporomycetidae	Dothideomycetidae		C01	Pleosporomycetidae	Dothideomycetidae		Diplodia	0.1193	-	-	-		Diplodia	0.951	-	-	-
Dothideomycetidae	0.8	-		Dothideomycetidae	0.23	-		Lasiodiplodia	0.0477	0.0125	-	-		Lasiodiplodia	0.979	0.994	-	-
Botryosphaeriaceae	0.86	1		Botryosphaeriaceae	0.16	1		Botryosphaeria-clade	0.2525	1	0.9757	-		Botryosphaeria-clade	0.909	1	0.057	-
								Neofusicoccum	0.0144	0.0049	0.7986	0.0255		Neofusicoccum	0.991	0.997	0.252	0.984
C02	Pleosporomycetidae	Dothideomycetidae		C02	Pleosporomycetidae	Dothideomycetidae
Dothideomycetidae	1	-		Dothideomycetidae	1	-		GH36	Eutiarosporella	Diplodia	Lasiodiplodia	Botryosphaeria-clade		GH36	Eutiarosporella	Diplodia	Lasiodiplodia	Botryosphaeria-clade
Botryosphaeriaceae	1	1		Botryosphaeriaceae	1	1		Diplodia	1	-	-	-		Diplodia	1	-	-	-
								Lasiodiplodia	1	1	-	-		Lasiodiplodia	1	1	-	-
C110	Pleosporomycetidae	Dothideomycetidae		C110	Pleosporomycetidae	Dothideomycetidae		Botryosphaeria-clade	1	1	1	-		Botryosphaeria-clade	1	1	1	-
Dothideomycetidae	0.8	-		Dothideomycetidae	0.23	-		Neofusicoccum	1	1	1	1		Neofusicoccum	1	1	1	1
Botryosphaeriaceae	0.86	1		Botryosphaeriaceae	0.16	1
								GH37	Eutiarosporella	Diplodia	Lasiodiplodia	Botryosphaeria-clade		GH37	Eutiarosporella	Diplodia	Lasiodiplodia	Botryosphaeria-clade
C115	Pleosporomycetidae	Dothideomycetidae		C115	Pleosporomycetidae	Dothideomycetidae		Diplodia	1	-	-	-		Diplodia	1	-	-	-
Dothideomycetidae	1	-		Dothideomycetidae	1	-		Lasiodiplodia	1	1	-	-		Lasiodiplodia	1	1	-	-
Botryosphaeriaceae	1	1		Botryosphaeriaceae	1	1		Botryosphaeria-clade	1	1	1	-		Botryosphaeria-clade	1	1	1	-
								Neofusicoccum	1	1	1	1		Neofusicoccum	1	1	1	1
C12	Pleosporomycetidae	Dothideomycetidae		C12	Pleosporomycetidae	Dothideomycetidae
Dothideomycetidae	0.88	-		Dothideomycetidae	0.137	-		GH38	Eutiarosporella	Diplodia	Lasiodiplodia	Botryosphaeria-clade		GH38	Eutiarosporella	Diplodia	Lasiodiplodia	Botryosphaeria-clade
Botryosphaeriaceae	0.94	1		Botryosphaeriaceae	0.072	1		Diplodia	1	-	-	-		Diplodia	1	-	-	-
								Lasiodiplodia	1	1	-	-		Lasiodiplodia	1	1	-	-
C13	Pleosporomycetidae	Dothideomycetidae		C13	Pleosporomycetidae	Dothideomycetidae		Botryosphaeria-clade	1	1	1	-		Botryosphaeria-clade	1	1	1	-
Dothideomycetidae	0.91	-		Dothideomycetidae	0.095	-		Neofusicoccum	1	1	1	1		Neofusicoccum	1	1	1	1
Botryosphaeriaceae	0.71	0.16		Botryosphaeriaceae	0.31	0.855
								GH39	Eutiarosporella	Diplodia	Lasiodiplodia	Botryosphaeria-clade		GH39	Eutiarosporella	Diplodia	Lasiodiplodia	Botryosphaeria-clade
C14	Pleosporomycetidae	Dothideomycetidae		C14	Pleosporomycetidae	Dothideomycetidae		Diplodia	1	-	-	-		Diplodia	1	-	-	-
Dothideomycetidae	1	-		Dothideomycetidae	1	-		Lasiodiplodia	1	1	-	-		Lasiodiplodia	1	1	-	-
Botryosphaeriaceae	1	1		Botryosphaeriaceae	1	1		Botryosphaeria-clade	0.02967	0.00436	0.01503	-		Botryosphaeria-clade	0.99	1	0.99	-
								Neofusicoccum	0.0024	0.00021	0.00097	0.06815		Neofusicoccum	1	1	1	0.96
C15	Pleosporomycetidae	Dothideomycetidae		C15	Pleosporomycetidae	Dothideomycetidae
Dothideomycetidae	1	-		Dothideomycetidae	1	-		GH3	Eutiarosporella	Diplodia	Lasiodiplodia	Botryosphaeria-clade		GH3	Eutiarosporella	Diplodia	Lasiodiplodia	Botryosphaeria-clade
Botryosphaeriaceae	1	1		Botryosphaeriaceae	1	1		Diplodia	0.0897	-	-	-		Diplodia	0.946	-	-	-
								Lasiodiplodia	0.0238	0.0064	-	-		Lasiodiplodia	0.99	0.997	-	-
C19	Pleosporomycetidae	Dothideomycetidae		C19	Pleosporomycetidae	Dothideomycetidae		Botryosphaeria-clade	0.0361	0.0927	0.9604	-		Botryosphaeria-clade	0.988	0.944	0.086	-
Dothideomycetidae	0.038	-		Dothideomycetidae	0.97	-		Neofusicoccum	0.0102	0.1005	0.9517	0.6364		Neofusicoccum	0.994	0.918	0.065	0.431
Botryosphaeriaceae	0.179	0.873		Botryosphaeriaceae	0.84	0.14
								GH42	Eutiarosporella	Diplodia	Lasiodiplodia	Botryosphaeria-clade		GH42	Eutiarosporella	Diplodia	Lasiodiplodia	Botryosphaeria-clade
C26	Pleosporomycetidae	Dothideomycetidae		C26	Pleosporomycetidae	Dothideomycetidae		Diplodia	1	-	-	-		Diplodia	1	-	-	-
Dothideomycetidae	1	-		Dothideomycetidae	0.00403	-		Lasiodiplodia	1	1	-	-		Lasiodiplodia	1	1	-	-
Botryosphaeriaceae	1	1		Botryosphaeriaceae	0.00034	1		Botryosphaeria-clade	1	1	1	-		Botryosphaeria-clade	1	1	1	-
								Neofusicoccum	1	1	1	1		Neofusicoccum	1	1	1	1
C40	Pleosporomycetidae	Dothideomycetidae		C40	Pleosporomycetidae	Dothideomycetidae
Dothideomycetidae	0.95	-		Dothideomycetidae	0.053	-		GH43	Eutiarosporella	Diplodia	Lasiodiplodia	Botryosphaeria-clade		GH43	Eutiarosporella	Diplodia	Lasiodiplodia	Botryosphaeria-clade
Botryosphaeriaceae	0.98	1		Botryosphaeriaceae	0.017	1		Diplodia	0.0182	-	-	-		Diplodia	0.9907	-	-	-
								Lasiodiplodia	0.0218	0.0063	-	-		Lasiodiplodia	0.9915	0.9967	-	-
C44	Pleosporomycetidae	Dothideomycetidae		C44	Pleosporomycetidae	Dothideomycetidae		Botryosphaeria-clade	0.05	0.0453	0.9163	-		Botryosphaeria-clade	1	0.9746	0.1621	-
Dothideomycetidae	1.7e-05	-		Dothideomycetidae	1	-		Neofusicoccum	0.0047	0.0209	0.9985	0.8801		Neofusicoccum	0.9972	0.9843	0.0023	0.16
Botryosphaeriaceae	0.86	1		Botryosphaeriaceae	0.16	1.2e-06
								GH45	Eutiarosporella	Diplodia	Lasiodiplodia	Botryosphaeria-clade		GH45	Eutiarosporella	Diplodia	Lasiodiplodia	Botryosphaeria-clade
C45	Pleosporomycetidae	Dothideomycetidae		C45	Pleosporomycetidae	Dothideomycetidae		Diplodia	1	-	-	-		Diplodia	1	-	-	-
Dothideomycetidae	1	-		Dothideomycetidae	1	-		Lasiodiplodia	1	1	-	-		Lasiodiplodia	1	1	-	-
Botryosphaeriaceae	1	1		Botryosphaeriaceae	1	1		Botryosphaeria-clade	0.09382	0.025	0.05876	-		Botryosphaeria-clade	0.97	0.99	0.98	-
								Neofusicoccum	0.00307	0.00042	0.00147	0.20925		Neofusicoccum	1	1	1	0.86
C48	Pleosporomycetidae	Dothideomycetidae		C48	Pleosporomycetidae	Dothideomycetidae
Dothideomycetidae	0.11	-		Dothideomycetidae	0.91	-		GH47	Eutiarosporella	Diplodia	Lasiodiplodia	Botryosphaeria-clade		GH47	Eutiarosporella	Diplodia	Lasiodiplodia	Botryosphaeria-clade
Botryosphaeriaceae	1	0.91		Botryosphaeriaceae	1	0.1		Diplodia	0.17	-	-	-		Diplodia	0.893	-	-	-
								Lasiodiplodia	0.17	0.35	-	-		Lasiodiplodia	0.905	0.734	-	-
C50	Pleosporomycetidae	Dothideomycetidae		C50	Pleosporomycetidae	Dothideomycetidae		Botryosphaeria-clade	0.25	0.56	0.73	-		Botryosphaeria-clade	0.873	0.562	0.419	-
Dothideomycetidae	1	-		Dothideomycetidae	1	-		Neofusicoccum	0.23	0.98	0.99	0.96		Neofusicoccum	0.826	0.033	0.019	0.07
Botryosphaeriaceae	1	1		Botryosphaeriaceae	1	1
								GH49	Eutiarosporella	Diplodia	Lasiodiplodia	Botryosphaeria-clade		GH49	Eutiarosporella	Diplodia	Lasiodiplodia	Botryosphaeria-clade
C54	Pleosporomycetidae	Dothideomycetidae		C54	Pleosporomycetidae	Dothideomycetidae		Diplodia	1	-	-	-		Diplodia	1	-	-	-
Dothideomycetidae	1	-		Dothideomycetidae	1	-		Lasiodiplodia	1	1	-	-		Lasiodiplodia	1	1	-	-
Botryosphaeriaceae	1	1		Botryosphaeriaceae	1	1		Botryosphaeria-clade	1	1	1	-		Botryosphaeria-clade	1	1	1	-
								Neofusicoccum	1	1	1	1		Neofusicoccum	1	1	1	1
C56	Pleosporomycetidae	Dothideomycetidae		C56	Pleosporomycetidae	Dothideomycetidae
Dothideomycetidae	0.97	-		Dothideomycetidae	0.02927	-		GH51	Eutiarosporella	Diplodia	Lasiodiplodia	Botryosphaeria-clade		GH51	Eutiarosporella	Diplodia	Lasiodiplodia	Botryosphaeria-clade
Botryosphaeriaceae	1	0.91		Botryosphaeriaceae	0.00079	0.10277		Diplodia	0.018	-	-	-		Diplodia	0.991	-	-	-
								Lasiodiplodia	1	0.995	-	-		Lasiodiplodia	1	0.01	-	-
C65	Pleosporomycetidae	Dothideomycetidae		C65	Pleosporomycetidae	Dothideomycetidae		Botryosphaeria-clade	1	0.991	1	-		Botryosphaeria-clade	1	0.018	1	-
Dothideomycetidae	1	-		Dothideomycetidae	1	-		Neofusicoccum	0.053	0.737	0.032	0.053		Neofusicoccum	0.964	0.306	0.978	0.964
Botryosphaeriaceae	1	1		Botryosphaeriaceae	1	1
								GH53	Eutiarosporella	Diplodia	Lasiodiplodia	Botryosphaeria-clade		GH53	Eutiarosporella	Diplodia	Lasiodiplodia	Botryosphaeria-clade
C69	Pleosporomycetidae	Dothideomycetidae		C69	Pleosporomycetidae	Dothideomycetidae		Diplodia	0.00378	-	-	-		Diplodia	1	-	-	-
Dothideomycetidae	0.97	-		Dothideomycetidae	0.0295	-		Lasiodiplodia	0.01237	1	-	-		Lasiodiplodia	1	1	-	-
Botryosphaeriaceae	1	1		Botryosphaeriaceae	2.9e-06	0.0033		Botryosphaeria-clade	0.02343	1	1	-		Botryosphaeria-clade	0.99	1	1	-
								Neofusicoccum	0.00041	1	1	1		Neofusicoccum	1	1	1	1
C82	Pleosporomycetidae	Dothideomycetidae		C82	Pleosporomycetidae	Dothideomycetidae
Dothideomycetidae	1	-		Dothideomycetidae	1	-		GH54	Eutiarosporella	Diplodia	Lasiodiplodia	Botryosphaeria-clade		GH54	Eutiarosporella	Diplodia	Lasiodiplodia	Botryosphaeria-clade
Botryosphaeriaceae	1	1		Botryosphaeriaceae	1	1		Diplodia	1	-	-	-		Diplodia	1	-	-	-
								Lasiodiplodia	1	1	-	-		Lasiodiplodia	1	1	-	-
C85	Pleosporomycetidae	Dothideomycetidae		C85	Pleosporomycetidae	Dothideomycetidae		Botryosphaeria-clade	1	1	1	-		Botryosphaeria-clade	1	1	1	-
Dothideomycetidae	1	-		Dothideomycetidae	1	-		Neofusicoccum	1	1	1	1		Neofusicoccum	1	1	1	1
Botryosphaeriaceae	1	1		Botryosphaeriaceae	1	1
								GH55	Eutiarosporella	Diplodia	Lasiodiplodia	Botryosphaeria-clade		GH55	Eutiarosporella	Diplodia	Lasiodiplodia	Botryosphaeria-clade
C89	Pleosporomycetidae	Dothideomycetidae		C89	Pleosporomycetidae	Dothideomycetidae		Diplodia	0.4454	-	-	-		Diplodia	0.66	-	-	-
Dothideomycetidae	1	-		Dothideomycetidae	1	-		Lasiodiplodia	0.9386	0.9153	-	-		Lasiodiplodia	0.14	0.13	-	-
Botryosphaeriaceae	1	1		Botryosphaeriaceae	1	1		Botryosphaeria-clade	0.0551	0.0699	0.0208	-		Botryosphaeria-clade	0.98	0.96	0.99	-
								Neofusicoccum	0.0162	0.0455	0.0015	0.8849		Neofusicoccum	0.99	0.96	1	0.16
C97	Pleosporomycetidae	Dothideomycetidae		C97	Pleosporomycetidae	Dothideomycetidae
Dothideomycetidae	0.11	-		Dothideomycetidae	0.91	-		GH5	Eutiarosporella	Diplodia	Lasiodiplodia	Botryosphaeria-clade		GH5	Eutiarosporella	Diplodia	Lasiodiplodia	Botryosphaeria-clade
Botryosphaeriaceae	1	0.91		Botryosphaeriaceae	1	0.1		Diplodia	0.0284	-	-	-		Diplodia	0.99	-	-	-
								Lasiodiplodia	0.0307	0.5454	-	-		Lasiodiplodia	0.99	0.55	-	-
G01	Pleosporomycetidae	Dothideomycetidae		G01	Pleosporomycetidae	Dothideomycetidae		Botryosphaeria-clade	0.0297	0.0112	0.0178	-		Botryosphaeria-clade	0.99	0.99	0.99	-
Dothideomycetidae	0.876	-		Dothideomycetidae	0.13	-		Neofusicoccum	0.0063	0.0038	0.0045	0.6406		Neofusicoccum	1	1	1	0.43
Botryosphaeriaceae	0.364	0.068		Botryosphaeriaceae	0.64	0.94
								GH62	Eutiarosporella	Diplodia	Lasiodiplodia	Botryosphaeria-clade		GH62	Eutiarosporella	Diplodia	Lasiodiplodia	Botryosphaeria-clade
I04	Pleosporomycetidae	Dothideomycetidae		I04	Pleosporomycetidae	Dothideomycetidae		Diplodia	0.83	-	-	-		Diplodia	0.32	-	-	-
Dothideomycetidae	1	-		Dothideomycetidae	1	-		Lasiodiplodia	1	0.27	-	-		Lasiodiplodia	1	0.85	-	-
Botryosphaeriaceae	1	1		Botryosphaeriaceae	1	1		Botryosphaeria-clade	1	0.32	1	-		Botryosphaeria-clade	1	0.83	1	-
								Neofusicoccum	1	0.12	1	1		Neofusicoccum	1	0.92	1	1
I08	Pleosporomycetidae	Dothideomycetidae		I08	Pleosporomycetidae	Dothideomycetidae
Dothideomycetidae	1	-		Dothideomycetidae	1	-		GH63	Eutiarosporella	Diplodia	Lasiodiplodia	Botryosphaeria-clade		GH63	Eutiarosporella	Diplodia	Lasiodiplodia	Botryosphaeria-clade
Botryosphaeriaceae	1	1		Botryosphaeriaceae	1	1		Diplodia	0.974	-	-	-		Diplodia	0.051	-	-	-
								Lasiodiplodia	0.941	0.354	-	-		Lasiodiplodia	0.132	0.734	-	-
I09	Pleosporomycetidae	Dothideomycetidae		I09	Pleosporomycetidae	Dothideomycetidae		Botryosphaeria-clade	0.909	0.228	0.419	-		Botryosphaeria-clade	0.252	0.852	0.73	-
Dothideomycetidae	0.99	-		Dothideomycetidae	0.00654	-		Neofusicoccum	0.876	0.093	0.276	0.5		Neofusicoccum	0.178	0.926	0.778	0.583
Botryosphaeriaceae	1	1		Botryosphaeriaceae	7.6e-09	0.00031
								GH64	Eutiarosporella	Diplodia	Lasiodiplodia	Botryosphaeria-clade		GH64	Eutiarosporella	Diplodia	Lasiodiplodia	Botryosphaeria-clade
I13	Pleosporomycetidae	Dothideomycetidae		I13	Pleosporomycetidae	Dothideomycetidae		Diplodia	1	-	-	-		Diplodia	1	-	-	-
Dothideomycetidae	1	-		Dothideomycetidae	1	-		Lasiodiplodia	1	1	-	-		Lasiodiplodia	1	1	-	-
Botryosphaeriaceae	1	1		Botryosphaeriaceae	1	1		Botryosphaeria-clade	1	1	1	-		Botryosphaeria-clade	1	1	1	-
								Neofusicoccum	1	1	1	1		Neofusicoccum	1	1	1	1
I32	Pleosporomycetidae	Dothideomycetidae		I32	Pleosporomycetidae	Dothideomycetidae
Dothideomycetidae	1	-		Dothideomycetidae	1	-		GH65	Eutiarosporella	Diplodia	Lasiodiplodia	Botryosphaeria-clade		GH65	Eutiarosporella	Diplodia	Lasiodiplodia	Botryosphaeria-clade
Botryosphaeriaceae	1	1		Botryosphaeriaceae	1	1		Diplodia	1	-	-	-		Diplodia	1	-	-	-
								Lasiodiplodia	1	1	-	-		Lasiodiplodia	1	1	-	-
I51	Pleosporomycetidae	Dothideomycetidae		I51	Pleosporomycetidae	Dothideomycetidae		Botryosphaeria-clade	0.094	0.025	0.059	-		Botryosphaeria-clade	0.967	0.99	0.978	-
Dothideomycetidae	0.11	-		Dothideomycetidae	0.8926	-		Neofusicoccum	0.25	0.149	0.208	0.943		Neofusicoccum	0.827	0.89	0.853	0.085
Botryosphaeriaceae	0.86	1		Botryosphaeriaceae	0.1474	0.0019
								GH67	Eutiarosporella	Diplodia	Lasiodiplodia	Botryosphaeria-clade		GH67	Eutiarosporella	Diplodia	Lasiodiplodia	Botryosphaeria-clade
I66	Pleosporomycetidae	Dothideomycetidae		I66	Pleosporomycetidae	Dothideomycetidae		Diplodia	1	-	-	-		Diplodia	1	-	-	-
Dothideomycetidae	1	-		Dothideomycetidae	1	-		Lasiodiplodia	1	1	-	-		Lasiodiplodia	1	1	-	-
Botryosphaeriaceae	1	1		Botryosphaeriaceae	1	1		Botryosphaeria-clade	1	1	1	-		Botryosphaeria-clade	1	1	1	-
								Neofusicoccum	1	1	1	1		Neofusicoccum	1	1	1	1
I87	Pleosporomycetidae	Dothideomycetidae		I87	Pleosporomycetidae	Dothideomycetidae
Dothideomycetidae	1	-		Dothideomycetidae	1	-		GH6	Eutiarosporella	Diplodia	Lasiodiplodia	Botryosphaeria-clade		GH6	Eutiarosporella	Diplodia	Lasiodiplodia	Botryosphaeria-clade
Botryosphaeriaceae	1	1		Botryosphaeriaceae	1	1		Diplodia	1	-	-	-		Diplodia	1	-	-	-
								Lasiodiplodia	1	1	-	-		Lasiodiplodia	1	1	-	-
M01	Pleosporomycetidae	Dothideomycetidae		M01	Pleosporomycetidae	Dothideomycetidae		Botryosphaeria-clade	1	1	1	-		Botryosphaeria-clade	1	1	1	-
Dothideomycetidae	1	-		Dothideomycetidae	1	-		Neofusicoccum	1	1	1	1		Neofusicoccum	1	1	1	1
Botryosphaeriaceae	1	1		Botryosphaeriaceae	1	1
								GH71	Eutiarosporella	Diplodia	Lasiodiplodia	Botryosphaeria-clade		GH71	Eutiarosporella	Diplodia	Lasiodiplodia	Botryosphaeria-clade
M03	Pleosporomycetidae	Dothideomycetidae		M03	Pleosporomycetidae	Dothideomycetidae		Diplodia	0.167	-	-	-		Diplodia	0.89	-	-	-
Dothideomycetidae	0.00233	-		Dothideomycetidae	1	-		Lasiodiplodia	0.0208	0.0258	-	-		Lasiodiplodia	0.99	0.99	-	-
Botryosphaeriaceae	0.00094	0.65103		Botryosphaeriaceae	1	0.36		Botryosphaeria-clade	0.5	0.6585	0.8692	-		Botryosphaeria-clade	0.7	0.45	0.23	-
								Neofusicoccum	0.0036	0.0011	0.0809	0.0599		Neofusicoccum	1	1	0.94	0.96
M04	Pleosporomycetidae	Dothideomycetidae		M04	Pleosporomycetidae	Dothideomycetidae
Dothideomycetidae	1	-		Dothideomycetidae	1	-		GH72	Eutiarosporella	Diplodia	Lasiodiplodia	Botryosphaeria-clade		GH72	Eutiarosporella	Diplodia	Lasiodiplodia	Botryosphaeria-clade
Botryosphaeriaceae	1	1		Botryosphaeriaceae	1	1		Diplodia	0.319	-	-	-		Diplodia	0.8271	-	-	-
								Lasiodiplodia	1	0.846	-	-		Lasiodiplodia	1	0.2701	-	-
M06	Pleosporomycetidae	Dothideomycetidae		M06	Pleosporomycetidae	Dothideomycetidae		Botryosphaeria-clade	0.094	0.104	0.059	-		Botryosphaeria-clade	0.9675	0.9419	0.9779	-
Dothideomycetidae	1	-		Dothideomycetidae	1	-		Neofusicoccum	1	0.922	1	0.998		Neofusicoccum	1	0.1226	1	0.0052
Botryosphaeriaceae	1	1		Botryosphaeriaceae	1	1
								GH74	Eutiarosporella	Diplodia	Lasiodiplodia	Botryosphaeria-clade		GH74	Eutiarosporella	Diplodia	Lasiodiplodia	Botryosphaeria-clade
M100	Pleosporomycetidae	Dothideomycetidae		M100	Pleosporomycetidae	Dothideomycetidae		Diplodia	1	-	-	-		Diplodia	1	-	-	-
Dothideomycetidae	1	-		Dothideomycetidae	1	-		Lasiodiplodia	1	1	-	-		Lasiodiplodia	1	1	-	-
Botryosphaeriaceae	1	1		Botryosphaeriaceae	1	1		Botryosphaeria-clade	1	1	1	-		Botryosphaeria-clade	1	1	1	-
								Neofusicoccum	1	1	1	1		Neofusicoccum	1	1	1	1
M10	Pleosporomycetidae	Dothideomycetidae		M10	Pleosporomycetidae	Dothideomycetidae
Dothideomycetidae	0.92	-		Dothideomycetidae	0.084	-		GH75	Eutiarosporella	Diplodia	Lasiodiplodia	Botryosphaeria-clade		GH75	Eutiarosporella	Diplodia	Lasiodiplodia	Botryosphaeria-clade
Botryosphaeriaceae	0.97	1		Botryosphaeriaceae	0.035	1		Diplodia	1	-	-	-		Diplodia	1	-	-	-
								Lasiodiplodia	0.13178	0.04609	-	-		Lasiodiplodia	0.94	0.98	-	-
M12	Pleosporomycetidae	Dothideomycetidae		M12	Pleosporomycetidae	Dothideomycetidae		Botryosphaeria-clade	0.02343	0.00378	0.13178	-		Botryosphaeria-clade	0.99	1	0.94	-
Dothideomycetidae	0.83	-		Dothideomycetidae	0.18	-		Neofusicoccum	0.00041	7e-05	0.01352	1		Neofusicoccum	1	1	0.99	1
Botryosphaeriaceae	1	1		Botryosphaeriaceae	1.5e-06	2.4e-05
								GH76	Eutiarosporella	Diplodia	Lasiodiplodia	Botryosphaeria-clade		GH76	Eutiarosporella	Diplodia	Lasiodiplodia	Botryosphaeria-clade
M13	Pleosporomycetidae	Dothideomycetidae		M13	Pleosporomycetidae	Dothideomycetidae		Diplodia	0.018	-	-	-		Diplodia	0.99	-	-	-
Dothideomycetidae	0.88	-		Dothideomycetidae	0.137	-		Lasiodiplodia	0.012	0.27	-	-		Lasiodiplodia	1	0.85	-	-
Botryosphaeriaceae	0.94	1		Botryosphaeriaceae	0.072	1		Botryosphaeria-clade	0.094	0.762	0.926	-		Botryosphaeria-clade	0.97	0.36	0.19	-
								Neofusicoccum	0.011	0.595	0.853	0.365		Neofusicoccum	0.99	0.47	0.21	0.72
M14	Pleosporomycetidae	Dothideomycetidae		M14	Pleosporomycetidae	Dothideomycetidae
Dothideomycetidae	1	-		Dothideomycetidae	0.00026	-		GH78	Eutiarosporella	Diplodia	Lasiodiplodia	Botryosphaeria-clade		GH78	Eutiarosporella	Diplodia	Lasiodiplodia	Botryosphaeria-clade
Botryosphaeriaceae	0.999	0.026		Botryosphaeriaceae	0.00083	0.97521		Diplodia	0.31868	-	-	-		Diplodia	0.83	-	-	-
								Lasiodiplodia	0.05934	0.03527	-	-		Lasiodiplodia	0.97	0.98	-	-
M16	Pleosporomycetidae	Dothideomycetidae		M16	Pleosporomycetidae	Dothideomycetidae		Botryosphaeria-clade	0.25249	0.29794	0.77064	-		Botryosphaeria-clade	0.91	0.81	0.36	-
Dothideomycetidae	0.0379	-		Dothideomycetidae	0.97	-		Neofusicoccum	0.00549	0.00069	0.15313	0.16733		Neofusicoccum	1	1	0.88	0.87
Botryosphaeriaceae	2.1e-06	0.0016		Botryosphaeriaceae	1	1
								GH79	Eutiarosporella	Diplodia	Lasiodiplodia	Botryosphaeria-clade		GH79	Eutiarosporella	Diplodia	Lasiodiplodia	Botryosphaeria-clade
M18	Pleosporomycetidae	Dothideomycetidae		M18	Pleosporomycetidae	Dothideomycetidae		Diplodia	0.95052	-	-	-		Diplodia	0.12	-	-	-
Dothideomycetidae	1	-		Dothideomycetidae	1	-		Lasiodiplodia	0.41913	0.04609	-	-		Lasiodiplodia	0.73	0.98	-	-
Botryosphaeriaceae	1	1		Botryosphaeriaceae	1	1		Botryosphaeria-clade	0.60393	0.1193	0.72985	-		Botryosphaeria-clade	0.6	0.95	0.42	-
								Neofusicoccum	0.01096	0.00014	0.0192	0.01096		Neofusicoccum	0.99	1	0.99	0.99
M19	Pleosporomycetidae	Dothideomycetidae		M19	Pleosporomycetidae	Dothideomycetidae
Dothideomycetidae	0.038	-		Dothideomycetidae	0.97	-		GH7	Eutiarosporella	Diplodia	Lasiodiplodia	Botryosphaeria-clade		GH7	Eutiarosporella	Diplodia	Lasiodiplodia	Botryosphaeria-clade
Botryosphaeriaceae	0.025	0.439		Botryosphaeriaceae	0.98	0.58		Diplodia	0.12	-	-	-		Diplodia	0.95	-	-	-
								Lasiodiplodia	0.19	1	-	-		Lasiodiplodia	0.93	1	-	-
M20	Pleosporomycetidae	Dothideomycetidae		M20	Pleosporomycetidae	Dothideomycetidae		Botryosphaeria-clade	0.25	1	1	-		Botryosphaeria-clade	0.91	1	1	-
Dothideomycetidae	1	-		Dothideomycetidae	0.00207	-		Neofusicoccum	0.05	1	1	1		Neofusicoccum	0.98	1	1	1
Botryosphaeriaceae	1	0.16		Botryosphaeriaceae	0.00033	0.8541
								GH81	Eutiarosporella	Diplodia	Lasiodiplodia	Botryosphaeria-clade		GH81	Eutiarosporella	Diplodia	Lasiodiplodia	Botryosphaeria-clade
M24	Pleosporomycetidae	Dothideomycetidae		M24	Pleosporomycetidae	Dothideomycetidae		Diplodia	0.0038	-	-	-		Diplodia	0.9986	-	-	-
Dothideomycetidae	0.991	-		Dothideomycetidae	0.0099	-		Lasiodiplodia	0.2819	0.9944	-	-		Lasiodiplodia	0.8759	0.0116	-	-
Botryosphaeriaceae	0.041	2.8e-05		Botryosphaeriaceae	0.9609	1		Botryosphaeria-clade	1	0.9986	0.8759	-		Botryosphaeria-clade	1	0.0038	0.2819	-
								Neofusicoccum	1	1	0.959	1		Neofusicoccum	1	7e-05	0.0774	1
M28	Pleosporomycetidae	Dothideomycetidae		M28	Pleosporomycetidae	Dothideomycetidae
Dothideomycetidae	1	-		Dothideomycetidae	0.00015	-		GH85	Eutiarosporella	Diplodia	Lasiodiplodia	Botryosphaeria-clade		GH85	Eutiarosporella	Diplodia	Lasiodiplodia	Botryosphaeria-clade
Botryosphaeriaceae	0.92	2.8e-06		Botryosphaeriaceae	0.07958	1		Diplodia	1	-	-	-		Diplodia	1	-	-	-
								Lasiodiplodia	1	1	-	-		Lasiodiplodia	1	1	-	-
M35	Pleosporomycetidae	Dothideomycetidae		M35	Pleosporomycetidae	Dothideomycetidae		Botryosphaeria-clade	1	1	1	-		Botryosphaeria-clade	1	1	1	-
Dothideomycetidae	0.53	-		Dothideomycetidae	0.48	-		Neofusicoccum	1	1	1	1		Neofusicoccum	1	1	1	1
Botryosphaeriaceae	2.7e-09	3.6e-07		Botryosphaeriaceae	1	1
								GH88	Eutiarosporella	Diplodia	Lasiodiplodia	Botryosphaeria-clade		GH88	Eutiarosporella	Diplodia	Lasiodiplodia	Botryosphaeria-clade
M36	Pleosporomycetidae	Dothideomycetidae		M36	Pleosporomycetidae	Dothideomycetidae		Diplodia	1	-	-	-		Diplodia	1	-	-	-
Dothideomycetidae	1	-		Dothideomycetidae	0.0014	-		Lasiodiplodia	1	1	-	-		Lasiodiplodia	1	1	-	-
Botryosphaeriaceae	1	0.99		Botryosphaeriaceae	3.4e-08	0.0105		Botryosphaeria-clade	1	1	1	-		Botryosphaeria-clade	1	1	1	-
								Neofusicoccum	1	1	1	1		Neofusicoccum	1	1	1	1
M38	Pleosporomycetidae	Dothideomycetidae		M38	Pleosporomycetidae	Dothideomycetidae
Dothideomycetidae	0.727	-		Dothideomycetidae	0.29	-		GH89	Eutiarosporella	Diplodia	Lasiodiplodia	Botryosphaeria-clade		GH89	Eutiarosporella	Diplodia	Lasiodiplodia	Botryosphaeria-clade
Botryosphaeriaceae	0.099	0.06		Botryosphaeriaceae	0.91	0.94		Diplodia	1	-	-	-		Diplodia	1	-	-	-
								Lasiodiplodia	0.13178	0.04609	-	-		Lasiodiplodia	0.94	0.98	-	-
M41	Pleosporomycetidae	Dothideomycetidae		M41	Pleosporomycetidae	Dothideomycetidae		Botryosphaeria-clade	1	1	0.94124	-		Botryosphaeria-clade	1	1	0.13	-
Dothideomycetidae	0.11	-		Dothideomycetidae	0.91	-		Neofusicoccum	0.00041	7e-05	0.01352	0.00041		Neofusicoccum	1	1	0.99	1
Botryosphaeriaceae	1	0.91		Botryosphaeriaceae	1	0.1
								GH92	Eutiarosporella	Diplodia	Lasiodiplodia	Botryosphaeria-clade		GH92	Eutiarosporella	Diplodia	Lasiodiplodia	Botryosphaeria-clade
M43	Pleosporomycetidae	Dothideomycetidae		M43	Pleosporomycetidae	Dothideomycetidae		Diplodia	0.135	-	-	-		Diplodia	0.916	-	-	-
Dothideomycetidae	0.08096	-		Dothideomycetidae	0.92	-		Lasiodiplodia	0.084	0.453	-	-		Lasiodiplodia	0.962	0.638	-	-
Botryosphaeriaceae	1.3e-08	0.00024		Botryosphaeriaceae	1	1		Botryosphaeria-clade	0.079	0.333	0.419	-		Botryosphaeria-clade	0.97	0.765	0.73	-
								Neofusicoccum	0.176	0.819	0.895	0.942		Neofusicoccum	0.872	0.214	0.138	0.085
M48	Pleosporomycetidae	Dothideomycetidae		M48	Pleosporomycetidae	Dothideomycetidae
Dothideomycetidae	1	-		Dothideomycetidae	1	-		GH93	Eutiarosporella	Diplodia	Lasiodiplodia	Botryosphaeria-clade		GH93	Eutiarosporella	Diplodia	Lasiodiplodia	Botryosphaeria-clade
Botryosphaeriaceae	1	1		Botryosphaeriaceae	1	1		Diplodia	1	-	-	-		Diplodia	1	-	-	-
								Lasiodiplodia	0.28185	0.15372	-	-		Lasiodiplodia	0.88	0.92	-	-
M49	Pleosporomycetidae	Dothideomycetidae		M49	Pleosporomycetidae	Dothideomycetidae		Botryosphaeria-clade	0.02343	0.00378	0.05124	-		Botryosphaeria-clade	0.99	1	0.98	-
Dothideomycetidae	0.38	-		Dothideomycetidae	0.65	-		Neofusicoccum	0.0024	0.00021	0.0017	0.01072		Neofusicoccum	1	1	1	0.99
Botryosphaeriaceae	0.86	0.91		Botryosphaeriaceae	0.16	0.1
								GH94	Eutiarosporella	Diplodia	Lasiodiplodia	Botryosphaeria-clade		GH94	Eutiarosporella	Diplodia	Lasiodiplodia	Botryosphaeria-clade
M54	Pleosporomycetidae	Dothideomycetidae		M54	Pleosporomycetidae	Dothideomycetidae		Diplodia	1	-	-	-		Diplodia	1	-	-	-
Dothideomycetidae	1	-		Dothideomycetidae	1	-		Lasiodiplodia	1	1	-	-		Lasiodiplodia	1	1	-	-
Botryosphaeriaceae	1	1		Botryosphaeriaceae	1	1		Botryosphaeria-clade	1	1	1	-		Botryosphaeria-clade	1	1	1	-
								Neofusicoccum	1	1	1	1		Neofusicoccum	1	1	1	1
M67	Pleosporomycetidae	Dothideomycetidae		M67	Pleosporomycetidae	Dothideomycetidae
Dothideomycetidae	1	-		Dothideomycetidae	1	-		GH95	Eutiarosporella	Diplodia	Lasiodiplodia	Botryosphaeria-clade		GH95	Eutiarosporella	Diplodia	Lasiodiplodia	Botryosphaeria-clade
Botryosphaeriaceae	1	1		Botryosphaeriaceae	1	1		Diplodia	0.104	-	-	-		Diplodia	0.942	-	-	-
								Lasiodiplodia	0.051	0.266	-	-		Lasiodiplodia	0.979	0.809	-	-
M76	Pleosporomycetidae	Dothideomycetidae		M76	Pleosporomycetidae	Dothideomycetidae		Botryosphaeria-clade	0.03	0.027	0.057	-		Botryosphaeria-clade	0.991	0.986	0.976	-
Dothideomycetidae	1	-		Dothideomycetidae	1	-		Neofusicoccum	0.049	0.376	0.724	0.99		Neofusicoccum	0.968	0.67	0.335	0.016
Botryosphaeriaceae	1	1		Botryosphaeriaceae	1	1
								GH97	Eutiarosporella	Diplodia	Lasiodiplodia	Botryosphaeria-clade		GH97	Eutiarosporella	Diplodia	Lasiodiplodia	Botryosphaeria-clade
M77	Pleosporomycetidae	Dothideomycetidae		M77	Pleosporomycetidae	Dothideomycetidae		Diplodia	1	-	-	-		Diplodia	1	-	-	-
Dothideomycetidae	1	-		Dothideomycetidae	1	-		Lasiodiplodia	1	1	-	-		Lasiodiplodia	1	1	-	-
Botryosphaeriaceae	1	1		Botryosphaeriaceae	1	1		Botryosphaeria-clade	1	1	1	-		Botryosphaeria-clade	1	1	1	-
								Neofusicoccum	1	1	1	1		Neofusicoccum	1	1	1	1
M79	Pleosporomycetidae	Dothideomycetidae		M79	Pleosporomycetidae	Dothideomycetidae
Dothideomycetidae	1	-		Dothideomycetidae	1	-		GH9	Eutiarosporella	Diplodia	Lasiodiplodia	Botryosphaeria-clade		GH9	Eutiarosporella	Diplodia	Lasiodiplodia	Botryosphaeria-clade
Botryosphaeriaceae	1	1		Botryosphaeriaceae	1	1		Diplodia	1	-	-	-		Diplodia	1	-	-	-
								Lasiodiplodia	1	1	-	-		Lasiodiplodia	1	1	-	-
M80	Pleosporomycetidae	Dothideomycetidae		M80	Pleosporomycetidae	Dothideomycetidae		Botryosphaeria-clade	1	1	1	-		Botryosphaeria-clade	1	1	1	-
Dothideomycetidae	1	-		Dothideomycetidae	1	-		Neofusicoccum	1	1	1	1		Neofusicoccum	1	1	1	1
Botryosphaeriaceae	1	1		Botryosphaeriaceae	1	1
								GT109	Eutiarosporella	Diplodia	Lasiodiplodia	Botryosphaeria-clade		GT109	Eutiarosporella	Diplodia	Lasiodiplodia	Botryosphaeria-clade
M81	Pleosporomycetidae	Dothideomycetidae		M81	Pleosporomycetidae	Dothideomycetidae		Diplodia	1	-	-	-		Diplodia	1	-	-	-
Dothideomycetidae	1	-		Dothideomycetidae	1	-		Lasiodiplodia	1	1	-	-		Lasiodiplodia	1	1	-	-
Botryosphaeriaceae	1	1		Botryosphaeriaceae	1	1		Botryosphaeria-clade	1	1	1	-		Botryosphaeria-clade	1	1	1	-
								Neofusicoccum	1	1	1	1		Neofusicoccum	1	1	1	1
M86	Pleosporomycetidae	Dothideomycetidae		M86	Pleosporomycetidae	Dothideomycetidae
Dothideomycetidae	1	-		Dothideomycetidae	1	-		GT15	Eutiarosporella	Diplodia	Lasiodiplodia	Botryosphaeria-clade		GT15	Eutiarosporella	Diplodia	Lasiodiplodia	Botryosphaeria-clade
Botryosphaeriaceae	1	1		Botryosphaeriaceae	1	1		Diplodia	0.00378	-	-	-		Diplodia	0.999	-	-	-
								Lasiodiplodia	1	0.99911	-	-		Lasiodiplodia	1	0.002	-	-
M88	Pleosporomycetidae	Dothideomycetidae		M88	Pleosporomycetidae	Dothideomycetidae		Botryosphaeria-clade	0.02343	1	0.01237	-		Botryosphaeria-clade	0.994	1	0.996	-
Dothideomycetidae	1	-		Dothideomycetidae	1	-		Neofusicoccum	0.00041	1	0.00022	1		Neofusicoccum	1	1	1	1
Botryosphaeriaceae	1	1		Botryosphaeriaceae	1	1
								GT17	Eutiarosporella	Diplodia	Lasiodiplodia	Botryosphaeria-clade		GT17	Eutiarosporella	Diplodia	Lasiodiplodia	Botryosphaeria-clade
N09	Pleosporomycetidae	Dothideomycetidae		N09	Pleosporomycetidae	Dothideomycetidae		Diplodia	1	-	-	-		Diplodia	1	-	-	-
Dothideomycetidae	1	-		Dothideomycetidae	1	-		Lasiodiplodia	1	1	-	-		Lasiodiplodia	1	1	-	-
Botryosphaeriaceae	1	1		Botryosphaeriaceae	1	1		Botryosphaeria-clade	1	1	1	-		Botryosphaeria-clade	1	1	1	-
								Neofusicoccum	1	1	1	1		Neofusicoccum	1	1	1	1
N11	Pleosporomycetidae	Dothideomycetidae		N11	Pleosporomycetidae	Dothideomycetidae
Dothideomycetidae	1	-		Dothideomycetidae	1	-		GT1	Eutiarosporella	Diplodia	Lasiodiplodia	Botryosphaeria-clade		GT1	Eutiarosporella	Diplodia	Lasiodiplodia	Botryosphaeria-clade
Botryosphaeriaceae	1	1		Botryosphaeriaceae	1	1		Diplodia	1	-	-	-		Diplodia	1	-	-	-
								Lasiodiplodia	1	1	-	-		Lasiodiplodia	1	1	-	-
P01	Pleosporomycetidae	Dothideomycetidae		P01	Pleosporomycetidae	Dothideomycetidae		Botryosphaeria-clade	1	1	1	-		Botryosphaeria-clade	1	1	1	-
Dothideomycetidae	1	-		Dothideomycetidae	1	-		Neofusicoccum	1	1	1	1		Neofusicoccum	1	1	1	1
Botryosphaeriaceae	1	1		Botryosphaeriaceae	1	1
								GT20	Eutiarosporella	Diplodia	Lasiodiplodia	Botryosphaeria-clade		GT20	Eutiarosporella	Diplodia	Lasiodiplodia	Botryosphaeria-clade
S01	Pleosporomycetidae	Dothideomycetidae		S01	Pleosporomycetidae	Dothideomycetidae		Diplodia	1	-	-	-		Diplodia	1	-	-	-
Dothideomycetidae	0.97	-		Dothideomycetidae	0.028	-		Lasiodiplodia	1	1	-	-		Lasiodiplodia	1	1	-	-
Botryosphaeriaceae	1	1		Botryosphaeriaceae	5.4e-07	2.5e-05		Botryosphaeria-clade	1	1	1	-		Botryosphaeria-clade	1	1	1	-
								Neofusicoccum	1	1	1	1		Neofusicoccum	1	1	1	1
S08	Pleosporomycetidae	Dothideomycetidae		S08	Pleosporomycetidae	Dothideomycetidae
Dothideomycetidae	0.9538	-		Dothideomycetidae	0.049	-		GT21	Eutiarosporella	Diplodia	Lasiodiplodia	Botryosphaeria-clade		GT21	Eutiarosporella	Diplodia	Lasiodiplodia	Botryosphaeria-clade
Botryosphaeriaceae	0.047	0.0005		Botryosphaeriaceae	0.955	1		Diplodia	1	-	-	-		Diplodia	1	-	-	-
								Lasiodiplodia	1	1	-	-		Lasiodiplodia	1	1	-	-
S09	Pleosporomycetidae	Dothideomycetidae		S09	Pleosporomycetidae	Dothideomycetidae		Botryosphaeria-clade	1	1	1	-		Botryosphaeria-clade	1	1	1	-
Dothideomycetidae	1	-		Dothideomycetidae	0.003	-		Neofusicoccum	1	1	1	1		Neofusicoccum	1	1	1	1
Botryosphaeriaceae	4.1e-05	5.3e-07		Botryosphaeriaceae	1	1
								GT22	Eutiarosporella	Diplodia	Lasiodiplodia	Botryosphaeria-clade		GT22	Eutiarosporella	Diplodia	Lasiodiplodia	Botryosphaeria-clade
S10	Pleosporomycetidae	Dothideomycetidae		S10	Pleosporomycetidae	Dothideomycetidae		Diplodia	1	-	-	-		Diplodia	1	-	-	-
Dothideomycetidae	0.4535	-		Dothideomycetidae	0.56	-		Lasiodiplodia	1	1	-	-		Lasiodiplodia	1	1	-	-
Botryosphaeriaceae	0.001	0.0091		Botryosphaeriaceae	1	0.99		Botryosphaeria-clade	1	1	1	-		Botryosphaeria-clade	1	1	1	-
								Neofusicoccum	1	1	1	1		Neofusicoccum	1	1	1	1
S12	Pleosporomycetidae	Dothideomycetidae		S12	Pleosporomycetidae	Dothideomycetidae
Dothideomycetidae	0.99709	-		Dothideomycetidae	0.0032	-		GT24	Eutiarosporella	Diplodia	Lasiodiplodia	Botryosphaeria-clade		GT24	Eutiarosporella	Diplodia	Lasiodiplodia	Botryosphaeria-clade
Botryosphaeriaceae	0.09895	0.00018		Botryosphaeriaceae	0.9045	0.9998		Diplodia	1	-	-	-		Diplodia	1	-	-	-
								Lasiodiplodia	1	1	-	-		Lasiodiplodia	1	1	-	-
S14	Pleosporomycetidae	Dothideomycetidae		S14	Pleosporomycetidae	Dothideomycetidae		Botryosphaeria-clade	1	1	1	-		Botryosphaeria-clade	1	1	1	-
Dothideomycetidae	1	-		Dothideomycetidae	1	-		Neofusicoccum	1	1	1	1		Neofusicoccum	1	1	1	1
Botryosphaeriaceae	1	1		Botryosphaeriaceae	1	1
								GT25	Eutiarosporella	Diplodia	Lasiodiplodia	Botryosphaeria-clade		GT25	Eutiarosporella	Diplodia	Lasiodiplodia	Botryosphaeria-clade
S15	Pleosporomycetidae	Dothideomycetidae		S15	Pleosporomycetidae	Dothideomycetidae		Diplodia	0.319	-	-	-		Diplodia	0.8271	-	-	-
Dothideomycetidae	1	-		Dothideomycetidae	1	-		Lasiodiplodia	1	0.846	-	-		Lasiodiplodia	1	0.2701	-	-
Botryosphaeriaceae	1	1		Botryosphaeriaceae	1	1		Botryosphaeria-clade	0.094	0.177	0.059	-		Botryosphaeria-clade	0.9675	0.8915	0.9779	-
								Neofusicoccum	1	0.922	1	0.998		Neofusicoccum	1	0.1226	1	0.0052
S16	Pleosporomycetidae	Dothideomycetidae		S16	Pleosporomycetidae	Dothideomycetidae
Dothideomycetidae	0.8	-		Dothideomycetidae	0.23	-		GT2	Eutiarosporella	Diplodia	Lasiodiplodia	Botryosphaeria-clade		GT2	Eutiarosporella	Diplodia	Lasiodiplodia	Botryosphaeria-clade
Botryosphaeriaceae	0.86	1		Botryosphaeriaceae	0.16	1		Diplodia	1	-	-	-		Diplodia	1	-	-	-
								Lasiodiplodia	1	1	-	-		Lasiodiplodia	1	1	-	-
S26	Pleosporomycetidae	Dothideomycetidae		S26	Pleosporomycetidae	Dothideomycetidae		Botryosphaeria-clade	1	1	1	-		Botryosphaeria-clade	1	1	1	-
Dothideomycetidae	0.8	-		Dothideomycetidae	0.23	-		Neofusicoccum	1	1	1	1		Neofusicoccum	1	1	1	1
Botryosphaeriaceae	0.86	1		Botryosphaeriaceae	0.16	1
								GT31	Eutiarosporella	Diplodia	Lasiodiplodia	Botryosphaeria-clade		GT31	Eutiarosporella	Diplodia	Lasiodiplodia	Botryosphaeria-clade
S28	Pleosporomycetidae	Dothideomycetidae		S28	Pleosporomycetidae	Dothideomycetidae		Diplodia	1	-	-	-		Diplodia	1	-	-	-
Dothideomycetidae	0.9392	-		Dothideomycetidae	0.064	-		Lasiodiplodia	1	1	-	-		Lasiodiplodia	1	1	-	-
Botryosphaeriaceae	0.0073	0.0014		Botryosphaeriaceae	0.993	0.999		Botryosphaeria-clade	1	1	1	-		Botryosphaeria-clade	1	1	1	-
								Neofusicoccum	1	1	1	1		Neofusicoccum	1	1	1	1
S33	Pleosporomycetidae	Dothideomycetidae		S33	Pleosporomycetidae	Dothideomycetidae
Dothideomycetidae	0.806	-		Dothideomycetidae	0.2	-		GT32	Eutiarosporella	Diplodia	Lasiodiplodia	Botryosphaeria-clade		GT32	Eutiarosporella	Diplodia	Lasiodiplodia	Botryosphaeria-clade
Botryosphaeriaceae	0.144	0.021		Botryosphaeriaceae	0.86	0.98		Diplodia	1	-	-	-		Diplodia	1	-	-	-
								Lasiodiplodia	1	1	-	-		Lasiodiplodia	1	1	-	-
S41	Pleosporomycetidae	Dothideomycetidae		S41	Pleosporomycetidae	Dothideomycetidae		Botryosphaeria-clade	1	1	1	-		Botryosphaeria-clade	1	1	1	-
Dothideomycetidae	0.8	-		Dothideomycetidae	0.23	-		Neofusicoccum	1	1	1	1		Neofusicoccum	1	1	1	1
Botryosphaeriaceae	0.86	1		Botryosphaeriaceae	0.16	1
								GT33	Eutiarosporella	Diplodia	Lasiodiplodia	Botryosphaeria-clade		GT33	Eutiarosporella	Diplodia	Lasiodiplodia	Botryosphaeria-clade
S51	Pleosporomycetidae	Dothideomycetidae		S51	Pleosporomycetidae	Dothideomycetidae		Diplodia	0.942	-	-	-		Diplodia	0.10436	-	-	-
Dothideomycetidae	0.29	-		Dothideomycetidae	0.71764	-		Lasiodiplodia	0.5	0.052	-	-		Lasiodiplodia	0.67264	0.9696	-	-
Botryosphaeriaceae	1	1		Botryosphaeriaceae	0.00034	8.6e-05		Botryosphaeria-clade	0.252	0.018	0.282	-		Botryosphaeria-clade	0.90879	0.99146	0.87589	-
								Neofusicoccum	0.998	0.922	0.999	1		Neofusicoccum	0.0052	0.12264	0.002	0.00041
S53	Pleosporomycetidae	Dothideomycetidae		S53	Pleosporomycetidae	Dothideomycetidae
Dothideomycetidae	3.4e-05	-		Dothideomycetidae	1	-		GT34	Eutiarosporella	Diplodia	Lasiodiplodia	Botryosphaeria-clade		GT34	Eutiarosporella	Diplodia	Lasiodiplodia	Botryosphaeria-clade
Botryosphaeriaceae	2.4e-05	0.96		Botryosphaeriaceae	1	0.046		Diplodia	1	-	-	-		Diplodia	1	-	-	-
								Lasiodiplodia	1	1	-	-		Lasiodiplodia	1	1	-	-
S54	Pleosporomycetidae	Dothideomycetidae		S54	Pleosporomycetidae	Dothideomycetidae		Botryosphaeria-clade	0.25	0.12	0.19	-		Botryosphaeria-clade	0.91	0.95	0.93	-
Dothideomycetidae	1	-		Dothideomycetidae	1	-		Neofusicoccum	1	1	1	0.98		Neofusicoccum	1	1	1	0.05
Botryosphaeriaceae	1	1		Botryosphaeriaceae	1	1
								GT35	Eutiarosporella	Diplodia	Lasiodiplodia	Botryosphaeria-clade		GT35	Eutiarosporella	Diplodia	Lasiodiplodia	Botryosphaeria-clade
S59	Pleosporomycetidae	Dothideomycetidae		S59	Pleosporomycetidae	Dothideomycetidae		Diplodia	1	-	-	-		Diplodia	1	-	-	-
Dothideomycetidae	1	-		Dothideomycetidae	1	-		Lasiodiplodia	1	1	-	-		Lasiodiplodia	1	1	-	-
Botryosphaeriaceae	1	1		Botryosphaeriaceae	1	1		Botryosphaeria-clade	1	1	1	-		Botryosphaeria-clade	1	1	1	-
								Neofusicoccum	1	1	1	1		Neofusicoccum	1	1	1	1
S64	Pleosporomycetidae	Dothideomycetidae		S64	Pleosporomycetidae	Dothideomycetidae
Dothideomycetidae	1	-		Dothideomycetidae	1	-		GT39	Eutiarosporella	Diplodia	Lasiodiplodia	Botryosphaeria-clade		GT39	Eutiarosporella	Diplodia	Lasiodiplodia	Botryosphaeria-clade
Botryosphaeriaceae	1	1		Botryosphaeriaceae	1	1		Diplodia	1	-	-	-		Diplodia	1	-	-	-
								Lasiodiplodia	1	1	-	-		Lasiodiplodia	1	1	-	-
S66	Pleosporomycetidae	Dothideomycetidae		S66	Pleosporomycetidae	Dothideomycetidae		Botryosphaeria-clade	1	1	1	-		Botryosphaeria-clade	1	1	1	-
Dothideomycetidae	1	-		Dothideomycetidae	1	-		Neofusicoccum	1	1	1	1		Neofusicoccum	1	1	1	1
Botryosphaeriaceae	1	1		Botryosphaeriaceae	1	1
								GT3	Eutiarosporella	Diplodia	Lasiodiplodia	Botryosphaeria-clade		GT3	Eutiarosporella	Diplodia	Lasiodiplodia	Botryosphaeria-clade
T01	Pleosporomycetidae	Dothideomycetidae		T01	Pleosporomycetidae	Dothideomycetidae		Diplodia	1	-	-	-		Diplodia	1	-	-	-
Dothideomycetidae	1	-		Dothideomycetidae	1	-		Lasiodiplodia	1	1	-	-		Lasiodiplodia	1	1	-	-
Botryosphaeriaceae	1	1		Botryosphaeriaceae	1	1		Botryosphaeria-clade	1	1	1	-		Botryosphaeria-clade	1	1	1	-
								Neofusicoccum	1	1	1	1		Neofusicoccum	1	1	1	1
T02	Pleosporomycetidae	Dothideomycetidae		T02	Pleosporomycetidae	Dothideomycetidae
Dothideomycetidae	0.59	-		Dothideomycetidae	0.438	-		GT41	Eutiarosporella	Diplodia	Lasiodiplodia	Botryosphaeria-clade		GT41	Eutiarosporella	Diplodia	Lasiodiplodia	Botryosphaeria-clade
Botryosphaeriaceae	0.94	0.91		Botryosphaeriaceae	0.072	0.103		Diplodia	1	-	-	-		Diplodia	1	-	-	-
								Lasiodiplodia	1	1	-	-		Lasiodiplodia	1	1	-	-
T03	Pleosporomycetidae	Dothideomycetidae		T03	Pleosporomycetidae	Dothideomycetidae		Botryosphaeria-clade	1	1	1	-		Botryosphaeria-clade	1	1	1	-
Dothideomycetidae	0.9949	-		Dothideomycetidae	0.0056	-		Neofusicoccum	1	1	1	1		Neofusicoccum	1	1	1	1
Botryosphaeriaceae	0.0029	8.5e-06		Botryosphaeriaceae	0.9973	1
								GT48	Eutiarosporella	Diplodia	Lasiodiplodia	Botryosphaeria-clade		GT48	Eutiarosporella	Diplodia	Lasiodiplodia	Botryosphaeria-clade
T05	Pleosporomycetidae	Dothideomycetidae		T05	Pleosporomycetidae	Dothideomycetidae		Diplodia	1	-	-	-		Diplodia	1	-	-	-
Dothideomycetidae	1	-		Dothideomycetidae	1	-		Lasiodiplodia	1	1	-	-		Lasiodiplodia	1	1	-	-
Botryosphaeriaceae	1	1		Botryosphaeriaceae	1	1		Botryosphaeria-clade	1	1	1	-		Botryosphaeria-clade	1	1	1	-
								Neofusicoccum	1	1	1	1		Neofusicoccum	1	1	1	1
U74	Pleosporomycetidae	Dothideomycetidae		U74	Pleosporomycetidae	Dothideomycetidae
Dothideomycetidae	0.8	-		Dothideomycetidae	0.23	-		GT4	Eutiarosporella	Diplodia	Lasiodiplodia	Botryosphaeria-clade		GT4	Eutiarosporella	Diplodia	Lasiodiplodia	Botryosphaeria-clade
Botryosphaeriaceae	0.86	1		Botryosphaeriaceae	0.16	1		Diplodia	1	-	-	-		Diplodia	1	-	-	-
								Lasiodiplodia	1	1	-	-		Lasiodiplodia	1	1	-	-
abH03	Pleosporomycetidae	Dothideomycetidae		abH03	Pleosporomycetidae	Dothideomycetidae		Botryosphaeria-clade	1	1	1	-		Botryosphaeria-clade	1	1	1	-
Dothideomycetidae	0.98	-		Dothideomycetidae	0.026	-		Neofusicoccum	1	1	1	1		Neofusicoccum	1	1	1	1
Botryosphaeriaceae	5.7e-08	1.3e-07		Botryosphaeriaceae	1	1
								GT50	Eutiarosporella	Diplodia	Lasiodiplodia	Botryosphaeria-clade		GT50	Eutiarosporella	Diplodia	Lasiodiplodia	Botryosphaeria-clade
abH04	Pleosporomycetidae	Dothideomycetidae		abH04	Pleosporomycetidae	Dothideomycetidae		Diplodia	1	-	-	-		Diplodia	1	-	-	-
Dothideomycetidae	0.078	-		Dothideomycetidae	0.93	-		Lasiodiplodia	1	1	-	-		Lasiodiplodia	1	1	-	-
Botryosphaeriaceae	0.211	0.749		Botryosphaeriaceae	0.8	0.26		Botryosphaeria-clade	1	1	1	-		Botryosphaeria-clade	1	1	1	-
								Neofusicoccum	1	1	1	1		Neofusicoccum	1	1	1	1
abH07	Pleosporomycetidae	Dothideomycetidae		abH07	Pleosporomycetidae	Dothideomycetidae
Dothideomycetidae	0.42	-		Dothideomycetidae	0.598	-		GT55	Eutiarosporella	Diplodia	Lasiodiplodia	Botryosphaeria-clade		GT55	Eutiarosporella	Diplodia	Lasiodiplodia	Botryosphaeria-clade
Botryosphaeriaceae	0.94	0.95		Botryosphaeriaceae	0.062	0.059		Diplodia	1	-	-	-		Diplodia	1	-	-	-
								Lasiodiplodia	1	1	-	-		Lasiodiplodia	1	1	-	-
abH14	Pleosporomycetidae	Dothideomycetidae		abH14	Pleosporomycetidae	Dothideomycetidae		Botryosphaeria-clade	1	1	1	-		Botryosphaeria-clade	1	1	1	-
Dothideomycetidae	0.8	-		Dothideomycetidae	0.23	-		Neofusicoccum	1	1	1	1		Neofusicoccum	1	1	1	1
Botryosphaeriaceae	0.86	1		Botryosphaeriaceae	0.16	1
								GT57	Eutiarosporella	Diplodia	Lasiodiplodia	Botryosphaeria-clade		GT57	Eutiarosporella	Diplodia	Lasiodiplodia	Botryosphaeria-clade
abH16	Pleosporomycetidae	Dothideomycetidae		abH16	Pleosporomycetidae	Dothideomycetidae		Diplodia	1	-	-	-		Diplodia	1	-	-	-
Dothideomycetidae	7.8e-07	-		Dothideomycetidae	1	-		Lasiodiplodia	1	1	-	-		Lasiodiplodia	1	1	-	-
Botryosphaeriaceae	1.6e-06	0.98		Botryosphaeriaceae	1	0.017		Botryosphaeria-clade	1	1	1	-		Botryosphaeria-clade	1	1	1	-
								Neofusicoccum	1	1	1	1		Neofusicoccum	1	1	1	1
abH22	Pleosporomycetidae	Dothideomycetidae		abH22	Pleosporomycetidae	Dothideomycetidae
Dothideomycetidae	0.0088	-		Dothideomycetidae	0.992	-		GT58	Eutiarosporella	Diplodia	Lasiodiplodia	Botryosphaeria-clade		GT58	Eutiarosporella	Diplodia	Lasiodiplodia	Botryosphaeria-clade
Botryosphaeriaceae	0.9689	0.9999		Botryosphaeriaceae	0.035	8.9e-05		Diplodia	1	-	-	-		Diplodia	1	-	-	-
								Lasiodiplodia	1	1	-	-		Lasiodiplodia	1	1	-	-
abH23	Pleosporomycetidae	Dothideomycetidae		abH23	Pleosporomycetidae	Dothideomycetidae		Botryosphaeria-clade	1	1	1	-		Botryosphaeria-clade	1	1	1	-
Dothideomycetidae	0.99998	-		Dothideomycetidae	2.1e-05	-		Neofusicoccum	1	1	1	1		Neofusicoccum	1	1	1	1
Botryosphaeriaceae	0.00035	1.5e-07		Botryosphaeriaceae	1	1
								GT59	Eutiarosporella	Diplodia	Lasiodiplodia	Botryosphaeria-clade		GT59	Eutiarosporella	Diplodia	Lasiodiplodia	Botryosphaeria-clade
abH25	Pleosporomycetidae	Dothideomycetidae		abH25	Pleosporomycetidae	Dothideomycetidae		Diplodia	1	-	-	-		Diplodia	1	-	-	-
Dothideomycetidae	0.62	-		Dothideomycetidae	0.4	-		Lasiodiplodia	1	1	-	-		Lasiodiplodia	1	1	-	-
Botryosphaeriaceae	0.93	0.87		Botryosphaeriaceae	0.07	0.14		Botryosphaeria-clade	1	1	1	-		Botryosphaeria-clade	1	1	1	-
								Neofusicoccum	1	1	1	1		Neofusicoccum	1	1	1	1
abH38	Pleosporomycetidae	Dothideomycetidae		abH38	Pleosporomycetidae	Dothideomycetidae
Dothideomycetidae	0.0028	-		Dothideomycetidae	1	-		GT5	Eutiarosporella	Diplodia	Lasiodiplodia	Botryosphaeria-clade		GT5	Eutiarosporella	Diplodia	Lasiodiplodia	Botryosphaeria-clade
Botryosphaeriaceae	7.4e-05	0.3759		Botryosphaeriaceae	1	0.63		Diplodia	1	-	-	-		Diplodia	1	-	-	-
								Lasiodiplodia	1	1	-	-		Lasiodiplodia	1	1	-	-
abH36..Cutinases.	Pleosporomycetidae	Dothideomycetidae		abH36..Cutinases.	Pleosporomycetidae	Dothideomycetidae		Botryosphaeria-clade	1	1	1	-		Botryosphaeria-clade	1	1	1	-
Dothideomycetidae	0.79542	-		Dothideomycetidae	0.21	-		Neofusicoccum	1	1	1	1		Neofusicoccum	1	1	1	1
Botryosphaeriaceae	0.00526	0.00013		Botryosphaeriaceae	1	1
								GT62	Eutiarosporella	Diplodia	Lasiodiplodia	Botryosphaeria-clade		GT62	Eutiarosporella	Diplodia	Lasiodiplodia	Botryosphaeria-clade
								Diplodia	1	-	-	-		Diplodia	1	-	-	-
								Lasiodiplodia	1	1	-	-		Lasiodiplodia	1	1	-	-
								Botryosphaeria-clade	1	1	1	-		Botryosphaeria-clade	1	1	1	-
								Neofusicoccum	1	1	1	1		Neofusicoccum	1	1	1	1
								GT64	Eutiarosporella	Diplodia	Lasiodiplodia	Botryosphaeria-clade		GT64	Eutiarosporella	Diplodia	Lasiodiplodia	Botryosphaeria-clade
								Diplodia	1	-	-	-		Diplodia	1	-	-	-
								Lasiodiplodia	1	1	-	-		Lasiodiplodia	1	1	-	-
								Botryosphaeria-clade	1	1	1	-		Botryosphaeria-clade	1	1	1	-
								Neofusicoccum	1	1	1	1		Neofusicoccum	1	1	1	1
								GT66	Eutiarosporella	Diplodia	Lasiodiplodia	Botryosphaeria-clade		GT66	Eutiarosporella	Diplodia	Lasiodiplodia	Botryosphaeria-clade
								Diplodia	1	-	-	-		Diplodia	1	-	-	-
								Lasiodiplodia	1	1	-	-		Lasiodiplodia	1	1	-	-
								Botryosphaeria-clade	1	1	1	-		Botryosphaeria-clade	1	1	1	-
								Neofusicoccum	1	1	1	1		Neofusicoccum	1	1	1	1
								GT69	Eutiarosporella	Diplodia	Lasiodiplodia	Botryosphaeria-clade		GT69	Eutiarosporella	Diplodia	Lasiodiplodia	Botryosphaeria-clade
								Diplodia	1	-	-	-		Diplodia	1	-	-	-
								Lasiodiplodia	1	1	-	-		Lasiodiplodia	1	1	-	-
								Botryosphaeria-clade	1	1	1	-		Botryosphaeria-clade	1	1	1	-
								Neofusicoccum	1	1	1	1		Neofusicoccum	1	1	1	1
								GT71	Eutiarosporella	Diplodia	Lasiodiplodia	Botryosphaeria-clade		GT71	Eutiarosporella	Diplodia	Lasiodiplodia	Botryosphaeria-clade
								Diplodia	1	-	-	-		Diplodia	1	-	-	-
								Lasiodiplodia	1	1	-	-		Lasiodiplodia	1	1	-	-
								Botryosphaeria-clade	1	1	1	-		Botryosphaeria-clade	1	1	1	-
								Neofusicoccum	1	1	1	1		Neofusicoccum	1	1	1	1
								GT76	Eutiarosporella	Diplodia	Lasiodiplodia	Botryosphaeria-clade		GT76	Eutiarosporella	Diplodia	Lasiodiplodia	Botryosphaeria-clade
								Diplodia	1	-	-	-		Diplodia	1	-	-	-
								Lasiodiplodia	1	1	-	-		Lasiodiplodia	1	1	-	-
								Botryosphaeria-clade	1	1	1	-		Botryosphaeria-clade	1	1	1	-
								Neofusicoccum	1	1	1	1		Neofusicoccum	1	1	1	1
								GT8	Eutiarosporella	Diplodia	Lasiodiplodia	Botryosphaeria-clade		GT8	Eutiarosporella	Diplodia	Lasiodiplodia	Botryosphaeria-clade
								Diplodia	1	-	-	-		Diplodia	1	-	-	-
								Lasiodiplodia	1	1	-	-		Lasiodiplodia	1	1	-	-
								Botryosphaeria-clade	1	1	1	-		Botryosphaeria-clade	1	1	1	-
								Neofusicoccum	1	1	1	1		Neofusicoccum	1	1	1	1
								GT90	Eutiarosporella	Diplodia	Lasiodiplodia	Botryosphaeria-clade		GT90	Eutiarosporella	Diplodia	Lasiodiplodia	Botryosphaeria-clade
								Diplodia	1	-	-	-		Diplodia	1	-	-	-
								Lasiodiplodia	1	1	-	-		Lasiodiplodia	1	1	-	-
								Botryosphaeria-clade	1	1	1	-		Botryosphaeria-clade	1	1	1	-
								Neofusicoccum	0.25	0.15	0.21	0.25		Neofusicoccum	0.83	0.89	0.85	0.83
								GT91	Eutiarosporella	Diplodia	Lasiodiplodia	Botryosphaeria-clade		GT91	Eutiarosporella	Diplodia	Lasiodiplodia	Botryosphaeria-clade
								Diplodia	1	-	-	-		Diplodia	1	-	-	-
								Lasiodiplodia	1	1	-	-		Lasiodiplodia	1	1	-	-
								Botryosphaeria-clade	1	1	1	-		Botryosphaeria-clade	1	1	1	-
								Neofusicoccum	1	1	1	1		Neofusicoccum	1	1	1	1
								PL11	Eutiarosporella	Diplodia	Lasiodiplodia	Botryosphaeria-clade		PL11	Eutiarosporella	Diplodia	Lasiodiplodia	Botryosphaeria-clade
								Diplodia	1	-	-	-		Diplodia	1	-	-	-
								Lasiodiplodia	1	1	-	-		Lasiodiplodia	1	1	-	-
								Botryosphaeria-clade	1	1	1	-		Botryosphaeria-clade	1	1	1	-
								Neofusicoccum	1	1	1	1		Neofusicoccum	1	1	1	1
								PL1	Eutiarosporella	Diplodia	Lasiodiplodia	Botryosphaeria-clade		PL1	Eutiarosporella	Diplodia	Lasiodiplodia	Botryosphaeria-clade
								Diplodia	0.0112	-	-	-		Diplodia	0.9946	-	-	-
								Lasiodiplodia	0.0198	0.0061	-	-		Lasiodiplodia	0.9925	0.9968	-	-
								Botryosphaeria-clade	0.0234	0.1085	0.9925	-		Botryosphaeria-clade	0.9935	0.9386	0.0198	-
								Neofusicoccum	0.0024	0.1026	0.9994	0.8274		Neofusicoccum	0.9987	0.9192	0.0011	0.2501
								PL20	Eutiarosporella	Diplodia	Lasiodiplodia	Botryosphaeria-clade		PL20	Eutiarosporella	Diplodia	Lasiodiplodia	Botryosphaeria-clade
								Diplodia	1	-	-	-		Diplodia	1	-	-	-
								Lasiodiplodia	1	1	-	-		Lasiodiplodia	1	1	-	-
								Botryosphaeria-clade	1	1	1	-		Botryosphaeria-clade	1	1	1	-
								Neofusicoccum	1	1	1	1		Neofusicoccum	1	1	1	1
								PL26	Eutiarosporella	Diplodia	Lasiodiplodia	Botryosphaeria-clade		PL26	Eutiarosporella	Diplodia	Lasiodiplodia	Botryosphaeria-clade
								Diplodia	1	-	-	-		Diplodia	1	-	-	-
								Lasiodiplodia	1	1	-	-		Lasiodiplodia	1	1	-	-
								Botryosphaeria-clade	1	1	1	-		Botryosphaeria-clade	1	1	1	-
								Neofusicoccum	1	1	1	1		Neofusicoccum	1	1	1	1
								PL27	Eutiarosporella	Diplodia	Lasiodiplodia	Botryosphaeria-clade		PL27	Eutiarosporella	Diplodia	Lasiodiplodia	Botryosphaeria-clade
								Diplodia	1	-	-	-		Diplodia	1	-	-	-
								Lasiodiplodia	1	1	-	-		Lasiodiplodia	1	1	-	-
								Botryosphaeria-clade	1	1	1	-		Botryosphaeria-clade	1	1	1	-
								Neofusicoccum	1	1	1	1		Neofusicoccum	1	1	1	1
								PL35	Eutiarosporella	Diplodia	Lasiodiplodia	Botryosphaeria-clade		PL35	Eutiarosporella	Diplodia	Lasiodiplodia	Botryosphaeria-clade
								Diplodia	1	-	-	-		Diplodia	1	-	-	-
								Lasiodiplodia	1	1	-	-		Lasiodiplodia	1	1	-	-
								Botryosphaeria-clade	1	1	1	-		Botryosphaeria-clade	1	1	1	-
								Neofusicoccum	1	1	1	1		Neofusicoccum	1	1	1	1
								PL36	Eutiarosporella	Diplodia	Lasiodiplodia	Botryosphaeria-clade		PL36	Eutiarosporella	Diplodia	Lasiodiplodia	Botryosphaeria-clade
								Diplodia	1	-	-	-		Diplodia	1	-	-	-
								Lasiodiplodia	1	1	-	-		Lasiodiplodia	1	1	-	-
								Botryosphaeria-clade	1	1	1	-		Botryosphaeria-clade	1	1	1	-
								Neofusicoccum	1	1	1	1		Neofusicoccum	1	1	1	1
								PL38	Eutiarosporella	Diplodia	Lasiodiplodia	Botryosphaeria-clade		PL38	Eutiarosporella	Diplodia	Lasiodiplodia	Botryosphaeria-clade
								Diplodia	1	-	-	-		Diplodia	1	-	-	-
								Lasiodiplodia	1	1	-	-		Lasiodiplodia	1	1	-	-
								Botryosphaeria-clade	1	1	1	-		Botryosphaeria-clade	1	1	1	-
								Neofusicoccum	1	1	1	1		Neofusicoccum	1	1	1	1
								PL3	Eutiarosporella	Diplodia	Lasiodiplodia	Botryosphaeria-clade		PL3	Eutiarosporella	Diplodia	Lasiodiplodia	Botryosphaeria-clade
								Diplodia	0.01125	-	-	-		Diplodia	0.99	-	-	-
								Lasiodiplodia	0.02384	0.10231	-	-		Lasiodiplodia	0.99	0.93	-	-
								Botryosphaeria-clade	0.0361	0.05618	0.34664	-		Botryosphaeria-clade	0.99	0.97	0.78	-
								Neofusicoccum	0.00437	0.00043	0.00575	0.0157		Neofusicoccum	1	1	1	0.99
								PL4	Eutiarosporella	Diplodia	Lasiodiplodia	Botryosphaeria-clade		PL4	Eutiarosporella	Diplodia	Lasiodiplodia	Botryosphaeria-clade
								Diplodia	0.0122	-	-	-		Diplodia	0.994	-	-	-
								Lasiodiplodia	0.0228	0.4531	-	-		Lasiodiplodia	0.991	0.638	-	-
								Botryosphaeria-clade	0.0297	0.1085	0.1318	-		Botryosphaeria-clade	0.991	0.939	0.941	-
								Neofusicoccum	0.0044	0.5243	0.6596	0.9681		Neofusicoccum	0.997	0.524	0.403	0.049
								PL7	Eutiarosporella	Diplodia	Lasiodiplodia	Botryosphaeria-clade		PL7	Eutiarosporella	Diplodia	Lasiodiplodia	Botryosphaeria-clade
								Diplodia	1	-	-	-		Diplodia	1	-	-	-
								Lasiodiplodia	1	1	-	-		Lasiodiplodia	1	1	-	-
								Botryosphaeria-clade	1	1	1	-		Botryosphaeria-clade	1	1	1	-
								Neofusicoccum	1	1	1	1		Neofusicoccum	1	1	1	1
								PL9	Eutiarosporella	Diplodia	Lasiodiplodia	Botryosphaeria-clade		PL9	Eutiarosporella	Diplodia	Lasiodiplodia	Botryosphaeria-clade
								Diplodia	0.00378	-	-	-		Diplodia	1	-	-	-
								Lasiodiplodia	0.01237	1	-	-		Lasiodiplodia	1	1	-	-
								Botryosphaeria-clade	0.02343	1	1	-		Botryosphaeria-clade	0.99	1	1	-
								Neofusicoccum	0.00041	1	1	1		Neofusicoccum	1	1	1	1
								A01	Eutiarosporella	Diplodia	Lasiodiplodia	Botryosphaeria-clade		A01	Eutiarosporella	Diplodia	Lasiodiplodia	Botryosphaeria-clade
								Diplodia	0.029	-	-	-		Diplodia	0.98	-	-	-
								Lasiodiplodia	0.0208	0.0142	-	-		Lasiodiplodia	0.99	0.99	-	-
								Botryosphaeria-clade	0.0361	0.017	0.1772	-		Botryosphaeria-clade	0.99	0.99	0.9	-
								Neofusicoccum	0.0052	0.001	0.5	0.8794		Neofusicoccum	1	1	0.56	0.16
								A11	Eutiarosporella	Diplodia	Lasiodiplodia	Botryosphaeria-clade		A11	Eutiarosporella	Diplodia	Lasiodiplodia	Botryosphaeria-clade
								Diplodia	1	-	-	-		Diplodia	1	-	-	-
								Lasiodiplodia	1	1	-	-		Lasiodiplodia	1	1	-	-
								Botryosphaeria-clade	1	1	1	-		Botryosphaeria-clade	1	1	1	-
								Neofusicoccum	1	1	1	1		Neofusicoccum	1	1	1	1
								A22	Eutiarosporella	Diplodia	Lasiodiplodia	Botryosphaeria-clade		A22	Eutiarosporella	Diplodia	Lasiodiplodia	Botryosphaeria-clade
								Diplodia	1	-	-	-		Diplodia	1	-	-	-
								Lasiodiplodia	1	1	-	-		Lasiodiplodia	1	1	-	-
								Botryosphaeria-clade	1	1	1	-		Botryosphaeria-clade	1	1	1	-
								Neofusicoccum	1	1	1	1		Neofusicoccum	1	1	1	1
								A28	Eutiarosporella	Diplodia	Lasiodiplodia	Botryosphaeria-clade		A28	Eutiarosporella	Diplodia	Lasiodiplodia	Botryosphaeria-clade
								Diplodia	1	-	-	-		Diplodia	1	-	-	-
								Lasiodiplodia	1	1	-	-		Lasiodiplodia	1	1	-	-
								Botryosphaeria-clade	1	1	1	-		Botryosphaeria-clade	1	1	1	-
								Neofusicoccum	1	1	1	1		Neofusicoccum	1	1	1	1
								C01	Eutiarosporella	Diplodia	Lasiodiplodia	Botryosphaeria-clade		C01	Eutiarosporella	Diplodia	Lasiodiplodia	Botryosphaeria-clade
								Diplodia	1	-	-	-		Diplodia	1	-	-	-
								Lasiodiplodia	1	1	-	-		Lasiodiplodia	1	1	-	-
								Botryosphaeria-clade	1	1	1	-		Botryosphaeria-clade	1	1	1	-
								Neofusicoccum	1	1	1	1		Neofusicoccum	1	1	1	1
								C02	Eutiarosporella	Diplodia	Lasiodiplodia	Botryosphaeria-clade		C02	Eutiarosporella	Diplodia	Lasiodiplodia	Botryosphaeria-clade
								Diplodia	1	-	-	-		Diplodia	1	-	-	-
								Lasiodiplodia	1	1	-	-		Lasiodiplodia	1	1	-	-
								Botryosphaeria-clade	1	1	1	-		Botryosphaeria-clade	1	1	1	-
								Neofusicoccum	1	1	1	1		Neofusicoccum	1	1	1	1
								C110	Eutiarosporella	Diplodia	Lasiodiplodia	Botryosphaeria-clade		C110	Eutiarosporella	Diplodia	Lasiodiplodia	Botryosphaeria-clade
								Diplodia	1	-	-	-		Diplodia	1	-	-	-
								Lasiodiplodia	1	1	-	-		Lasiodiplodia	1	1	-	-
								Botryosphaeria-clade	1	1	1	-		Botryosphaeria-clade	1	1	1	-
								Neofusicoccum	1	1	1	1		Neofusicoccum	1	1	1	1
								C115	Eutiarosporella	Diplodia	Lasiodiplodia	Botryosphaeria-clade		C115	Eutiarosporella	Diplodia	Lasiodiplodia	Botryosphaeria-clade
								Diplodia	1	-	-	-		Diplodia	1	-	-	-
								Lasiodiplodia	1	1	-	-		Lasiodiplodia	1	1	-	-
								Botryosphaeria-clade	1	1	1	-		Botryosphaeria-clade	1	1	1	-
								Neofusicoccum	1	1	1	1		Neofusicoccum	1	1	1	1
								C12	Eutiarosporella	Diplodia	Lasiodiplodia	Botryosphaeria-clade		C12	Eutiarosporella	Diplodia	Lasiodiplodia	Botryosphaeria-clade
								Diplodia	1	-	-	-		Diplodia	1	-	-	-
								Lasiodiplodia	1	1	-	-		Lasiodiplodia	1	1	-	-
								Botryosphaeria-clade	1	1	1	-		Botryosphaeria-clade	1	1	1	-
								Neofusicoccum	1	1	1	1		Neofusicoccum	1	1	1	1
								C13	Eutiarosporella	Diplodia	Lasiodiplodia	Botryosphaeria-clade		C13	Eutiarosporella	Diplodia	Lasiodiplodia	Botryosphaeria-clade
								Diplodia	1	-	-	-		Diplodia	1	-	-	-
								Lasiodiplodia	1	1	-	-		Lasiodiplodia	1	1	-	-
								Botryosphaeria-clade	1	1	1	-		Botryosphaeria-clade	1	1	1	-
								Neofusicoccum	0.83	0.89	0.85	0.83		Neofusicoccum	0.25	0.15	0.21	0.25
								C14	Eutiarosporella	Diplodia	Lasiodiplodia	Botryosphaeria-clade		C14	Eutiarosporella	Diplodia	Lasiodiplodia	Botryosphaeria-clade
								Diplodia	1	-	-	-		Diplodia	1	-	-	-
								Lasiodiplodia	1	1	-	-		Lasiodiplodia	1	1	-	-
								Botryosphaeria-clade	1	1	1	-		Botryosphaeria-clade	1	1	1	-
								Neofusicoccum	1	1	1	1		Neofusicoccum	1	1	1	1
								C15	Eutiarosporella	Diplodia	Lasiodiplodia	Botryosphaeria-clade		C15	Eutiarosporella	Diplodia	Lasiodiplodia	Botryosphaeria-clade
								Diplodia	1	-	-	-		Diplodia	1	-	-	-
								Lasiodiplodia	1	1	-	-		Lasiodiplodia	1	1	-	-
								Botryosphaeria-clade	1	1	1	-		Botryosphaeria-clade	1	1	1	-
								Neofusicoccum	1	1	1	1		Neofusicoccum	1	1	1	1
								C19	Eutiarosporella	Diplodia	Lasiodiplodia	Botryosphaeria-clade		C19	Eutiarosporella	Diplodia	Lasiodiplodia	Botryosphaeria-clade
								Diplodia	1	-	-	-		Diplodia	1	-	-	-
								Lasiodiplodia	1	1	-	-		Lasiodiplodia	1	1	-	-
								Botryosphaeria-clade	1	1	1	-		Botryosphaeria-clade	1	1	1	-
								Neofusicoccum	0.36	0.26	0.32	0.36		Neofusicoccum	0.77	0.82	0.79	0.77
								C26	Eutiarosporella	Diplodia	Lasiodiplodia	Botryosphaeria-clade		C26	Eutiarosporella	Diplodia	Lasiodiplodia	Botryosphaeria-clade
								Diplodia	1	-	-	-		Diplodia	1	-	-	-
								Lasiodiplodia	1	1	-	-		Lasiodiplodia	1	1	-	-
								Botryosphaeria-clade	1	1	1	-		Botryosphaeria-clade	1	1	1	-
								Neofusicoccum	1	1	1	1		Neofusicoccum	1	1	1	1
								C40	Eutiarosporella	Diplodia	Lasiodiplodia	Botryosphaeria-clade		C40	Eutiarosporella	Diplodia	Lasiodiplodia	Botryosphaeria-clade
								Diplodia	1	-	-	-		Diplodia	1	-	-	-
								Lasiodiplodia	1	1	-	-		Lasiodiplodia	1	1	-	-
								Botryosphaeria-clade	1	1	1	-		Botryosphaeria-clade	1	1	1	-
								Neofusicoccum	1	1	1	1		Neofusicoccum	1	1	1	1
								C44	Eutiarosporella	Diplodia	Lasiodiplodia	Botryosphaeria-clade		C44	Eutiarosporella	Diplodia	Lasiodiplodia	Botryosphaeria-clade
								Diplodia	1	-	-	-		Diplodia	1	-	-	-
								Lasiodiplodia	1	1	-	-		Lasiodiplodia	1	1	-	-
								Botryosphaeria-clade	1	1	1	-		Botryosphaeria-clade	1	1	1	-
								Neofusicoccum	1	1	1	1		Neofusicoccum	1	1	1	1
								C45	Eutiarosporella	Diplodia	Lasiodiplodia	Botryosphaeria-clade		C45	Eutiarosporella	Diplodia	Lasiodiplodia	Botryosphaeria-clade
								Diplodia	1	-	-	-		Diplodia	1	-	-	-
								Lasiodiplodia	1	1	-	-		Lasiodiplodia	1	1	-	-
								Botryosphaeria-clade	1	1	1	-		Botryosphaeria-clade	1	1	1	-
								Neofusicoccum	1	1	1	1		Neofusicoccum	1	1	1	1
								C48	Eutiarosporella	Diplodia	Lasiodiplodia	Botryosphaeria-clade		C48	Eutiarosporella	Diplodia	Lasiodiplodia	Botryosphaeria-clade
								Diplodia	1	-	-	-		Diplodia	1	-	-	-
								Lasiodiplodia	1	1	-	-		Lasiodiplodia	1	1	-	-
								Botryosphaeria-clade	1	1	1	-		Botryosphaeria-clade	1	1	1	-
								Neofusicoccum	1	1	1	1		Neofusicoccum	1	1	1	1
								C50	Eutiarosporella	Diplodia	Lasiodiplodia	Botryosphaeria-clade		C50	Eutiarosporella	Diplodia	Lasiodiplodia	Botryosphaeria-clade
								Diplodia	1	-	-	-		Diplodia	1	-	-	-
								Lasiodiplodia	1	1	-	-		Lasiodiplodia	1	1	-	-
								Botryosphaeria-clade	1	1	1	-		Botryosphaeria-clade	1	1	1	-
								Neofusicoccum	1	1	1	1		Neofusicoccum	1	1	1	1
								C54	Eutiarosporella	Diplodia	Lasiodiplodia	Botryosphaeria-clade		C54	Eutiarosporella	Diplodia	Lasiodiplodia	Botryosphaeria-clade
								Diplodia	1	-	-	-		Diplodia	1	-	-	-
								Lasiodiplodia	1	1	-	-		Lasiodiplodia	1	1	-	-
								Botryosphaeria-clade	1	1	1	-		Botryosphaeria-clade	1	1	1	-
								Neofusicoccum	1	1	1	1		Neofusicoccum	1	1	1	1
								C56	Eutiarosporella	Diplodia	Lasiodiplodia	Botryosphaeria-clade		C56	Eutiarosporella	Diplodia	Lasiodiplodia	Botryosphaeria-clade
								Diplodia	1	-	-	-		Diplodia	1	-	-	-
								Lasiodiplodia	1	1	-	-		Lasiodiplodia	1	1	-	-
								Botryosphaeria-clade	1	1	1	-		Botryosphaeria-clade	1	1	1	-
								Neofusicoccum	1	1	1	1		Neofusicoccum	1	1	1	1
								C65	Eutiarosporella	Diplodia	Lasiodiplodia	Botryosphaeria-clade		C65	Eutiarosporella	Diplodia	Lasiodiplodia	Botryosphaeria-clade
								Diplodia	1	-	-	-		Diplodia	1	-	-	-
								Lasiodiplodia	1	1	-	-		Lasiodiplodia	1	1	-	-
								Botryosphaeria-clade	1	1	1	-		Botryosphaeria-clade	1	1	1	-
								Neofusicoccum	1	1	1	1		Neofusicoccum	1	1	1	1
								C69	Eutiarosporella	Diplodia	Lasiodiplodia	Botryosphaeria-clade		C69	Eutiarosporella	Diplodia	Lasiodiplodia	Botryosphaeria-clade
								Diplodia	1	-	-	-		Diplodia	1	-	-	-
								Lasiodiplodia	1	1	-	-		Lasiodiplodia	1	1	-	-
								Botryosphaeria-clade	1	1	1	-		Botryosphaeria-clade	1	1	1	-
								Neofusicoccum	1	1	1	1		Neofusicoccum	1	1	1	1
								C82	Eutiarosporella	Diplodia	Lasiodiplodia	Botryosphaeria-clade		C82	Eutiarosporella	Diplodia	Lasiodiplodia	Botryosphaeria-clade
								Diplodia	1	-	-	-		Diplodia	1	-	-	-
								Lasiodiplodia	1	1	-	-		Lasiodiplodia	1	1	-	-
								Botryosphaeria-clade	1	1	1	-		Botryosphaeria-clade	1	1	1	-
								Neofusicoccum	1	1	1	1		Neofusicoccum	1	1	1	1
								C85	Eutiarosporella	Diplodia	Lasiodiplodia	Botryosphaeria-clade		C85	Eutiarosporella	Diplodia	Lasiodiplodia	Botryosphaeria-clade
								Diplodia	1	-	-	-		Diplodia	1	-	-	-
								Lasiodiplodia	1	1	-	-		Lasiodiplodia	1	1	-	-
								Botryosphaeria-clade	1	1	1	-		Botryosphaeria-clade	1	1	1	-
								Neofusicoccum	1	1	1	1		Neofusicoccum	1	1	1	1
								C89	Eutiarosporella	Diplodia	Lasiodiplodia	Botryosphaeria-clade		C89	Eutiarosporella	Diplodia	Lasiodiplodia	Botryosphaeria-clade
								Diplodia	1	-	-	-		Diplodia	1	-	-	-
								Lasiodiplodia	1	1	-	-		Lasiodiplodia	1	1	-	-
								Botryosphaeria-clade	1	1	1	-		Botryosphaeria-clade	1	1	1	-
								Neofusicoccum	1	1	1	1		Neofusicoccum	1	1	1	1
								C97	Eutiarosporella	Diplodia	Lasiodiplodia	Botryosphaeria-clade		C97	Eutiarosporella	Diplodia	Lasiodiplodia	Botryosphaeria-clade
								Diplodia	1	-	-	-		Diplodia	1	-	-	-
								Lasiodiplodia	1	1	-	-		Lasiodiplodia	1	1	-	-
								Botryosphaeria-clade	1	1	1	-		Botryosphaeria-clade	1	1	1	-
								Neofusicoccum	1	1	1	1		Neofusicoccum	1	1	1	1
								G01	Eutiarosporella	Diplodia	Lasiodiplodia	Botryosphaeria-clade		G01	Eutiarosporella	Diplodia	Lasiodiplodia	Botryosphaeria-clade
								Diplodia	0.00707	-	-	-		Diplodia	1	-	-	-
								Lasiodiplodia	0.01237	0.84628	-	-		Lasiodiplodia	1	0.27	-	-
								Botryosphaeria-clade	0.02343	0.82711	1	-		Botryosphaeria-clade	0.99	0.32	1	-
								Neofusicoccum	0.00041	0.00048	0.00022	0.00041		Neofusicoccum	1	1	1	1
								I04	Eutiarosporella	Diplodia	Lasiodiplodia	Botryosphaeria-clade		I04	Eutiarosporella	Diplodia	Lasiodiplodia	Botryosphaeria-clade
								Diplodia	1	-	-	-		Diplodia	1	-	-	-
								Lasiodiplodia	1	1	-	-		Lasiodiplodia	1	1	-	-
								Botryosphaeria-clade	1	1	1	-		Botryosphaeria-clade	1	1	1	-
								Neofusicoccum	1	1	1	1		Neofusicoccum	1	1	1	1
								I08	Eutiarosporella	Diplodia	Lasiodiplodia	Botryosphaeria-clade		I08	Eutiarosporella	Diplodia	Lasiodiplodia	Botryosphaeria-clade
								Diplodia	1	-	-	-		Diplodia	1	-	-	-
								Lasiodiplodia	1	1	-	-		Lasiodiplodia	1	1	-	-
								Botryosphaeria-clade	1	1	1	-		Botryosphaeria-clade	1	1	1	-
								Neofusicoccum	1	1	1	1		Neofusicoccum	1	1	1	1
								I09	Eutiarosporella	Diplodia	Lasiodiplodia	Botryosphaeria-clade		I09	Eutiarosporella	Diplodia	Lasiodiplodia	Botryosphaeria-clade
								Diplodia	1	-	-	-		Diplodia	1	-	-	-
								Lasiodiplodia	1	1	-	-		Lasiodiplodia	1	1	-	-
								Botryosphaeria-clade	1	1	1	-		Botryosphaeria-clade	1	1	1	-
								Neofusicoccum	1	1	1	1		Neofusicoccum	1	1	1	1
								I13	Eutiarosporella	Diplodia	Lasiodiplodia	Botryosphaeria-clade		I13	Eutiarosporella	Diplodia	Lasiodiplodia	Botryosphaeria-clade
								Diplodia	1	-	-	-		Diplodia	1	-	-	-
								Lasiodiplodia	1	1	-	-		Lasiodiplodia	1	1	-	-
								Botryosphaeria-clade	1	1	1	-		Botryosphaeria-clade	1	1	1	-
								Neofusicoccum	1	1	1	1		Neofusicoccum	1	1	1	1
								I32	Eutiarosporella	Diplodia	Lasiodiplodia	Botryosphaeria-clade		I32	Eutiarosporella	Diplodia	Lasiodiplodia	Botryosphaeria-clade
								Diplodia	1	-	-	-		Diplodia	1	-	-	-
								Lasiodiplodia	1	1	-	-		Lasiodiplodia	1	1	-	-
								Botryosphaeria-clade	1	1	1	-		Botryosphaeria-clade	1	1	1	-
								Neofusicoccum	1	1	1	1		Neofusicoccum	1	1	1	1
								I51	Eutiarosporella	Diplodia	Lasiodiplodia	Botryosphaeria-clade		I51	Eutiarosporella	Diplodia	Lasiodiplodia	Botryosphaeria-clade
								Diplodia	0.916	-	-	-		Diplodia	0.135	-	-	-
								Lasiodiplodia	0.673	0.124	-	-		Lasiodiplodia	0.5	0.918	-	-
								Botryosphaeria-clade	0.909	0.235	0.876	-		Botryosphaeria-clade	0.252	0.844	0.282	-
								Neofusicoccum	0.978	0.087	0.959	1		Neofusicoccum	0.05	0.934	0.077	1
								I66	Eutiarosporella	Diplodia	Lasiodiplodia	Botryosphaeria-clade		I66	Eutiarosporella	Diplodia	Lasiodiplodia	Botryosphaeria-clade
								Diplodia	1	-	-	-		Diplodia	1	-	-	-
								Lasiodiplodia	1	1	-	-		Lasiodiplodia	1	1	-	-
								Botryosphaeria-clade	1	1	1	-		Botryosphaeria-clade	1	1	1	-
								Neofusicoccum	1	1	1	1		Neofusicoccum	1	1	1	1
								I87	Eutiarosporella	Diplodia	Lasiodiplodia	Botryosphaeria-clade		I87	Eutiarosporella	Diplodia	Lasiodiplodia	Botryosphaeria-clade
								Diplodia	1	-	-	-		Diplodia	1	-	-	-
								Lasiodiplodia	1	1	-	-		Lasiodiplodia	1	1	-	-
								Botryosphaeria-clade	1	1	1	-		Botryosphaeria-clade	1	1	1	-
								Neofusicoccum	1	1	1	1		Neofusicoccum	1	1	1	1
								M01	Eutiarosporella	Diplodia	Lasiodiplodia	Botryosphaeria-clade		M01	Eutiarosporella	Diplodia	Lasiodiplodia	Botryosphaeria-clade
								Diplodia	1	-	-	-		Diplodia	1	-	-	-
								Lasiodiplodia	1	1	-	-		Lasiodiplodia	1	1	-	-
								Botryosphaeria-clade	1	1	1	-		Botryosphaeria-clade	1	1	1	-
								Neofusicoccum	1	1	1	1		Neofusicoccum	1	1	1	1
								M03	Eutiarosporella	Diplodia	Lasiodiplodia	Botryosphaeria-clade		M03	Eutiarosporella	Diplodia	Lasiodiplodia	Botryosphaeria-clade
								Diplodia	1	-	-	-		Diplodia	1	-	-	-
								Lasiodiplodia	1	1	-	-		Lasiodiplodia	1	1	-	-
								Botryosphaeria-clade	0.25249	0.1193	0.19324	-		Botryosphaeria-clade	0.91	0.95	0.93	-
								Neofusicoccum	0.00041	7e-05	0.00022	0.0052		Neofusicoccum	1	1	1	1
								M04	Eutiarosporella	Diplodia	Lasiodiplodia	Botryosphaeria-clade		M04	Eutiarosporella	Diplodia	Lasiodiplodia	Botryosphaeria-clade
								Diplodia	1	-	-	-		Diplodia	1	-	-	-
								Lasiodiplodia	1	1	-	-		Lasiodiplodia	1	1	-	-
								Botryosphaeria-clade	1	1	1	-		Botryosphaeria-clade	1	1	1	-
								Neofusicoccum	1	1	1	1		Neofusicoccum	1	1	1	1
								M06	Eutiarosporella	Diplodia	Lasiodiplodia	Botryosphaeria-clade		M06	Eutiarosporella	Diplodia	Lasiodiplodia	Botryosphaeria-clade
								Diplodia	1	-	-	-		Diplodia	1	-	-	-
								Lasiodiplodia	1	1	-	-		Lasiodiplodia	1	1	-	-
								Botryosphaeria-clade	1	1	1	-		Botryosphaeria-clade	1	1	1	-
								Neofusicoccum	1	1	1	1		Neofusicoccum	1	1	1	1
								M100	Eutiarosporella	Diplodia	Lasiodiplodia	Botryosphaeria-clade		M100	Eutiarosporella	Diplodia	Lasiodiplodia	Botryosphaeria-clade
								Diplodia	1	-	-	-		Diplodia	1	-	-	-
								Lasiodiplodia	1	1	-	-		Lasiodiplodia	1	1	-	-
								Botryosphaeria-clade	1	1	1	-		Botryosphaeria-clade	1	1	1	-
								Neofusicoccum	1	1	1	1		Neofusicoccum	1	1	1	1
								M10	Eutiarosporella	Diplodia	Lasiodiplodia	Botryosphaeria-clade		M10	Eutiarosporella	Diplodia	Lasiodiplodia	Botryosphaeria-clade
								Diplodia	1	-	-	-		Diplodia	1	-	-	-
								Lasiodiplodia	1	1	-	-		Lasiodiplodia	1	1	-	-
								Botryosphaeria-clade	1	1	1	-		Botryosphaeria-clade	1	1	1	-
								Neofusicoccum	1	1	1	1		Neofusicoccum	1	1	1	1
								M12	Eutiarosporella	Diplodia	Lasiodiplodia	Botryosphaeria-clade		M12	Eutiarosporella	Diplodia	Lasiodiplodia	Botryosphaeria-clade
								Diplodia	1	-	-	-		Diplodia	1	-	-	-
								Lasiodiplodia	1	1	-	-		Lasiodiplodia	1	1	-	-
								Botryosphaeria-clade	1	1	1	-		Botryosphaeria-clade	1	1	1	-
								Neofusicoccum	1	1	1	1		Neofusicoccum	1	1	1	1
								M13	Eutiarosporella	Diplodia	Lasiodiplodia	Botryosphaeria-clade		M13	Eutiarosporella	Diplodia	Lasiodiplodia	Botryosphaeria-clade
								Diplodia	1	-	-	-		Diplodia	1	-	-	-
								Lasiodiplodia	1	1	-	-		Lasiodiplodia	1	1	-	-
								Botryosphaeria-clade	1	1	1	-		Botryosphaeria-clade	1	1	1	-
								Neofusicoccum	1	1	1	1		Neofusicoccum	1	1	1	1
								M14	Eutiarosporella	Diplodia	Lasiodiplodia	Botryosphaeria-clade		M14	Eutiarosporella	Diplodia	Lasiodiplodia	Botryosphaeria-clade
								Diplodia	0.99831	-	-	-		Diplodia	0.0044	-	-	-
								Lasiodiplodia	0.19324	0.00202	-	-		Lasiodiplodia	0.9255	0.9991	-	-
								Botryosphaeria-clade	0.98001	0.1193	0.99482	-		Botryosphaeria-clade	0.0551	0.9505	0.015	-
								Neofusicoccum	0.94308	0.00021	0.99669	0.01475		Neofusicoccum	0.0853	0.9999	0.0054	0.9914
								M16	Eutiarosporella	Diplodia	Lasiodiplodia	Botryosphaeria-clade		M16	Eutiarosporella	Diplodia	Lasiodiplodia	Botryosphaeria-clade
								Diplodia	0.762	-	-	-		Diplodia	0.361	-	-	-
								Lasiodiplodia	0.0588	0.01	-	-		Lasiodiplodia	0.978	0.995	-	-
								Botryosphaeria-clade	0.6039	0.3608	0.9779	-		Botryosphaeria-clade	0.604	0.762	0.059	-
								Neofusicoccum	0.0323	0.0028	0.7854	0.0323		Neofusicoccum	0.981	0.998	0.318	0.981
								M18	Eutiarosporella	Diplodia	Lasiodiplodia	Botryosphaeria-clade		M18	Eutiarosporella	Diplodia	Lasiodiplodia	Botryosphaeria-clade
								Diplodia	1	-	-	-		Diplodia	1	-	-	-
								Lasiodiplodia	1	1	-	-		Lasiodiplodia	1	1	-	-
								Botryosphaeria-clade	1	1	1	-		Botryosphaeria-clade	1	1	1	-
								Neofusicoccum	1	1	1	1		Neofusicoccum	1	1	1	1
								M19	Eutiarosporella	Diplodia	Lasiodiplodia	Botryosphaeria-clade		M19	Eutiarosporella	Diplodia	Lasiodiplodia	Botryosphaeria-clade
								Diplodia	0.99	-	-	-		Diplodia	0.025	-	-	-
								Lasiodiplodia	0.978	1	-	-		Lasiodiplodia	0.0588	1	-	-
								Botryosphaeria-clade	0.604	0.025	0.059	-		Botryosphaeria-clade	0.6039	0.9897	0.9779	-
								Neofusicoccum	0.998	1	1	0.998		Neofusicoccum	0.0052	1	1	0.0052
								M20	Eutiarosporella	Diplodia	Lasiodiplodia	Botryosphaeria-clade		M20	Eutiarosporella	Diplodia	Lasiodiplodia	Botryosphaeria-clade
								Diplodia	0.95	-	-	-		Diplodia	0.12	-	-	-
								Lasiodiplodia	0.93	1	-	-		Lasiodiplodia	0.19	1	-	-
								Botryosphaeria-clade	0.91	1	1	-		Botryosphaeria-clade	0.25	1	1	-
								Neofusicoccum	0.86	0.26	0.32	0.36		Neofusicoccum	0.21	0.82	0.79	0.77
								M24	Eutiarosporella	Diplodia	Lasiodiplodia	Botryosphaeria-clade		M24	Eutiarosporella	Diplodia	Lasiodiplodia	Botryosphaeria-clade
								Diplodia	0.942	-	-	-		Diplodia	0.104	-	-	-
								Lasiodiplodia	0.876	0.266	-	-		Lasiodiplodia	0.282	0.809	-	-
								Botryosphaeria-clade	0.967	0.725	0.89	-		Botryosphaeria-clade	0.094	0.383	0.207	-
								Neofusicoccum	0.767	0.048	0.28	0.032		Neofusicoccum	0.358	0.964	0.792	0.981
								M28	Eutiarosporella	Diplodia	Lasiodiplodia	Botryosphaeria-clade		M28	Eutiarosporella	Diplodia	Lasiodiplodia	Botryosphaeria-clade
								Diplodia	0.0825	-	-	-		Diplodia	0.955	-	-	-
								Lasiodiplodia	0.7299	0.9802	-	-		Lasiodiplodia	0.419	0.035	-	-
								Botryosphaeria-clade	0.6039	0.9552	0.4191	-		Botryosphaeria-clade	0.604	0.082	0.73	-
								Neofusicoccum	0.0025	0.0034	0.0011	0.0025		Neofusicoccum	0.999	0.998	0.999	0.999
								M35	Eutiarosporella	Diplodia	Lasiodiplodia	Botryosphaeria-clade		M35	Eutiarosporella	Diplodia	Lasiodiplodia	Botryosphaeria-clade
								Diplodia	0.011	-	-	-		Diplodia	0.99462	-	-	-
								Lasiodiplodia	0.012	0.346	-	-		Lasiodiplodia	0.99602	0.74499	-	-
								Botryosphaeria-clade	0.023	0.97	0.996	-		Botryosphaeria-clade	0.99351	0.05618	0.01237	-
								Neofusicoccum	0.011	0.998	0.999	0.827		Neofusicoccum	0.99379	0.00354	0.00097	0.25009
								M36	Eutiarosporella	Diplodia	Lasiodiplodia	Botryosphaeria-clade		M36	Eutiarosporella	Diplodia	Lasiodiplodia	Botryosphaeria-clade
								Diplodia	1	-	-	-		Diplodia	1	-	-	-
								Lasiodiplodia	1	1	-	-		Lasiodiplodia	1	1	-	-
								Botryosphaeria-clade	1	1	1	-		Botryosphaeria-clade	1	1	1	-
								Neofusicoccum	1	1	1	1		Neofusicoccum	1	1	1	1
								M38	Eutiarosporella	Diplodia	Lasiodiplodia	Botryosphaeria-clade		M38	Eutiarosporella	Diplodia	Lasiodiplodia	Botryosphaeria-clade
								Diplodia	0.942	-	-	-		Diplodia	0.1044	-	-	-
								Lasiodiplodia	0.5	0.052	-	-		Lasiodiplodia	0.6726	0.9696	-	-
								Botryosphaeria-clade	0.681	0.298	0.717	-		Botryosphaeria-clade	0.5	0.8116	0.4243	-
								Neofusicoccum	0.998	0.922	0.999	0.978		Neofusicoccum	0.0052	0.1226	0.002	0.0502
								M41	Eutiarosporella	Diplodia	Lasiodiplodia	Botryosphaeria-clade		M41	Eutiarosporella	Diplodia	Lasiodiplodia	Botryosphaeria-clade
								Diplodia	1	-	-	-		Diplodia	1	-	-	-
								Lasiodiplodia	1	1	-	-		Lasiodiplodia	1	1	-	-
								Botryosphaeria-clade	1	1	1	-		Botryosphaeria-clade	1	1	1	-
								Neofusicoccum	1	1	1	1		Neofusicoccum	1	1	1	1
								M43	Eutiarosporella	Diplodia	Lasiodiplodia	Botryosphaeria-clade		M43	Eutiarosporella	Diplodia	Lasiodiplodia	Botryosphaeria-clade
								Diplodia	0.0562	-	-	-		Diplodia	0.97	-	-	-
								Lasiodiplodia	0.0178	0.4115	-	-		Lasiodiplodia	0.99	0.67	-	-
								Botryosphaeria-clade	0.0297	0.059	0.0429	-		Botryosphaeria-clade	0.99	0.97	0.98	-
								Neofusicoccum	0.0046	0.0013	0.003	0.0802		Neofusicoccum	1	1	1	0.94
								M48	Eutiarosporella	Diplodia	Lasiodiplodia	Botryosphaeria-clade		M48	Eutiarosporella	Diplodia	Lasiodiplodia	Botryosphaeria-clade
								Diplodia	1	-	-	-		Diplodia	1	-	-	-
								Lasiodiplodia	1	1	-	-		Lasiodiplodia	1	1	-	-
								Botryosphaeria-clade	1	1	1	-		Botryosphaeria-clade	1	1	1	-
								Neofusicoccum	1	1	1	1		Neofusicoccum	1	1	1	1
								M49	Eutiarosporella	Diplodia	Lasiodiplodia	Botryosphaeria-clade		M49	Eutiarosporella	Diplodia	Lasiodiplodia	Botryosphaeria-clade
								Diplodia	1	-	-	-		Diplodia	1	-	-	-
								Lasiodiplodia	1	1	-	-		Lasiodiplodia	1	1	-	-
								Botryosphaeria-clade	1	1	1	-		Botryosphaeria-clade	1	1	1	-
								Neofusicoccum	1	1	1	1		Neofusicoccum	1	1	1	1
								M54	Eutiarosporella	Diplodia	Lasiodiplodia	Botryosphaeria-clade		M54	Eutiarosporella	Diplodia	Lasiodiplodia	Botryosphaeria-clade
								Diplodia	1	-	-	-		Diplodia	1	-	-	-
								Lasiodiplodia	1	1	-	-		Lasiodiplodia	1	1	-	-
								Botryosphaeria-clade	1	1	1	-		Botryosphaeria-clade	1	1	1	-
								Neofusicoccum	1	1	1	1		Neofusicoccum	1	1	1	1
								M67	Eutiarosporella	Diplodia	Lasiodiplodia	Botryosphaeria-clade		M67	Eutiarosporella	Diplodia	Lasiodiplodia	Botryosphaeria-clade
								Diplodia	1	-	-	-		Diplodia	1	-	-	-
								Lasiodiplodia	1	1	-	-		Lasiodiplodia	1	1	-	-
								Botryosphaeria-clade	1	1	1	-		Botryosphaeria-clade	1	1	1	-
								Neofusicoccum	1	1	1	1		Neofusicoccum	1	1	1	1
								M76	Eutiarosporella	Diplodia	Lasiodiplodia	Botryosphaeria-clade		M76	Eutiarosporella	Diplodia	Lasiodiplodia	Botryosphaeria-clade
								Diplodia	1	-	-	-		Diplodia	1	-	-	-
								Lasiodiplodia	1	1	-	-		Lasiodiplodia	1	1	-	-
								Botryosphaeria-clade	1	1	1	-		Botryosphaeria-clade	1	1	1	-
								Neofusicoccum	1	1	1	1		Neofusicoccum	1	1	1	1
								M77	Eutiarosporella	Diplodia	Lasiodiplodia	Botryosphaeria-clade		M77	Eutiarosporella	Diplodia	Lasiodiplodia	Botryosphaeria-clade
								Diplodia	1	-	-	-		Diplodia	1	-	-	-
								Lasiodiplodia	1	1	-	-		Lasiodiplodia	1	1	-	-
								Botryosphaeria-clade	1	1	1	-		Botryosphaeria-clade	1	1	1	-
								Neofusicoccum	1	1	1	1		Neofusicoccum	1	1	1	1
								M79	Eutiarosporella	Diplodia	Lasiodiplodia	Botryosphaeria-clade		M79	Eutiarosporella	Diplodia	Lasiodiplodia	Botryosphaeria-clade
								Diplodia	1	-	-	-		Diplodia	1	-	-	-
								Lasiodiplodia	1	1	-	-		Lasiodiplodia	1	1	-	-
								Botryosphaeria-clade	1	1	1	-		Botryosphaeria-clade	1	1	1	-
								Neofusicoccum	1	1	1	1		Neofusicoccum	1	1	1	1
								M80	Eutiarosporella	Diplodia	Lasiodiplodia	Botryosphaeria-clade		M80	Eutiarosporella	Diplodia	Lasiodiplodia	Botryosphaeria-clade
								Diplodia	1	-	-	-		Diplodia	1	-	-	-
								Lasiodiplodia	1	1	-	-		Lasiodiplodia	1	1	-	-
								Botryosphaeria-clade	1	1	1	-		Botryosphaeria-clade	1	1	1	-
								Neofusicoccum	1	1	1	1		Neofusicoccum	1	1	1	1
								M81	Eutiarosporella	Diplodia	Lasiodiplodia	Botryosphaeria-clade		M81	Eutiarosporella	Diplodia	Lasiodiplodia	Botryosphaeria-clade
								Diplodia	1	-	-	-		Diplodia	1	-	-	-
								Lasiodiplodia	1	1	-	-		Lasiodiplodia	1	1	-	-
								Botryosphaeria-clade	1	1	1	-		Botryosphaeria-clade	1	1	1	-
								Neofusicoccum	1	1	1	1		Neofusicoccum	1	1	1	1
								M86	Eutiarosporella	Diplodia	Lasiodiplodia	Botryosphaeria-clade		M86	Eutiarosporella	Diplodia	Lasiodiplodia	Botryosphaeria-clade
								Diplodia	1	-	-	-		Diplodia	1	-	-	-
								Lasiodiplodia	1	1	-	-		Lasiodiplodia	1	1	-	-
								Botryosphaeria-clade	1	1	1	-		Botryosphaeria-clade	1	1	1	-
								Neofusicoccum	1	1	1	1		Neofusicoccum	1	1	1	1
								M88	Eutiarosporella	Diplodia	Lasiodiplodia	Botryosphaeria-clade		M88	Eutiarosporella	Diplodia	Lasiodiplodia	Botryosphaeria-clade
								Diplodia	1	-	-	-		Diplodia	1	-	-	-
								Lasiodiplodia	1	1	-	-		Lasiodiplodia	1	1	-	-
								Botryosphaeria-clade	1	1	1	-		Botryosphaeria-clade	1	1	1	-
								Neofusicoccum	1	1	1	1		Neofusicoccum	1	1	1	1
								N09	Eutiarosporella	Diplodia	Lasiodiplodia	Botryosphaeria-clade		N09	Eutiarosporella	Diplodia	Lasiodiplodia	Botryosphaeria-clade
								Diplodia	1	-	-	-		Diplodia	1	-	-	-
								Lasiodiplodia	1	1	-	-		Lasiodiplodia	1	1	-	-
								Botryosphaeria-clade	1	1	1	-		Botryosphaeria-clade	1	1	1	-
								Neofusicoccum	1	1	1	1		Neofusicoccum	1	1	1	1
								N11	Eutiarosporella	Diplodia	Lasiodiplodia	Botryosphaeria-clade		N11	Eutiarosporella	Diplodia	Lasiodiplodia	Botryosphaeria-clade
								Diplodia	1	-	-	-		Diplodia	1	-	-	-
								Lasiodiplodia	1	1	-	-		Lasiodiplodia	1	1	-	-
								Botryosphaeria-clade	1	1	1	-		Botryosphaeria-clade	1	1	1	-
								Neofusicoccum	1	1	1	1		Neofusicoccum	1	1	1	1
								P01	Eutiarosporella	Diplodia	Lasiodiplodia	Botryosphaeria-clade		P01	Eutiarosporella	Diplodia	Lasiodiplodia	Botryosphaeria-clade
								Diplodia	1	-	-	-		Diplodia	1	-	-	-
								Lasiodiplodia	1	1	-	-		Lasiodiplodia	1	1	-	-
								Botryosphaeria-clade	1	1	1	-		Botryosphaeria-clade	1	1	1	-
								Neofusicoccum	1	1	1	1		Neofusicoccum	1	1	1	1
								S01	Eutiarosporella	Diplodia	Lasiodiplodia	Botryosphaeria-clade		S01	Eutiarosporella	Diplodia	Lasiodiplodia	Botryosphaeria-clade
								Diplodia	1	-	-	-		Diplodia	1	-	-	-
								Lasiodiplodia	1	1	-	-		Lasiodiplodia	1	1	-	-
								Botryosphaeria-clade	1	1	1	-		Botryosphaeria-clade	1	1	1	-
								Neofusicoccum	1	1	1	1		Neofusicoccum	1	1	1	1
								S08	Eutiarosporella	Diplodia	Lasiodiplodia	Botryosphaeria-clade		S08	Eutiarosporella	Diplodia	Lasiodiplodia	Botryosphaeria-clade
								Diplodia	0.05519	-	-	-		Diplodia	0.97	-	-	-
								Lasiodiplodia	0.02079	0.01066	-	-		Lasiodiplodia	0.99	0.99	-	-
								Botryosphaeria-clade	0.0361	0.01312	0.05733	-		Botryosphaeria-clade	0.99	0.99	0.98	-
								Neofusicoccum	0.00579	0.00082	0.06283	0.87466		Neofusicoccum	1	1	0.95	0.17
								S09	Eutiarosporella	Diplodia	Lasiodiplodia	Botryosphaeria-clade		S09	Eutiarosporella	Diplodia	Lasiodiplodia	Botryosphaeria-clade
								Diplodia	0.30203	-	-	-		Diplodia	0.78	-	-	-
								Lasiodiplodia	0.02857	0.00933	-	-		Lasiodiplodia	1	0.99	-	-
								Botryosphaeria-clade	0.05	0.0119	0.63936	-		Botryosphaeria-clade	1	1	0.5	-
								Neofusicoccum	0.00679	0.00066	0.01358	0.02041		Neofusicoccum	1	1	0.99	0.99
								S10	Eutiarosporella	Diplodia	Lasiodiplodia	Botryosphaeria-clade		S10	Eutiarosporella	Diplodia	Lasiodiplodia	Botryosphaeria-clade
								Diplodia	0.0119	-	-	-		Diplodia	0.99	-	-	-
								Lasiodiplodia	0.0178	0.7886	-	-		Lasiodiplodia	0.99	0.28	-	-
								Botryosphaeria-clade	0.0297	0.5529	0.1772	-		Botryosphaeria-clade	0.99	0.55	0.9	-
								Neofusicoccum	0.0056	0.8856	0.6203	0.9085		Neofusicoccum	1	0.14	0.44	0.12
								S12	Eutiarosporella	Diplodia	Lasiodiplodia	Botryosphaeria-clade		S12	Eutiarosporella	Diplodia	Lasiodiplodia	Botryosphaeria-clade
								Diplodia	0.5624	-	-	-		Diplodia	0.562	-	-	-
								Lasiodiplodia	0.0208	0.0051	-	-		Lasiodiplodia	0.992	0.997	-	-
								Botryosphaeria-clade	0.2468	0.167	0.4243	-		Botryosphaeria-clade	0.873	0.893	0.717	-
								Neofusicoccum	0.0025	0.0004	0.9478	0.8724		Neofusicoccum	0.999	1	0.082	0.176
								S14	Eutiarosporella	Diplodia	Lasiodiplodia	Botryosphaeria-clade		S14	Eutiarosporella	Diplodia	Lasiodiplodia	Botryosphaeria-clade
								Diplodia	1	-	-	-		Diplodia	1	-	-	-
								Lasiodiplodia	1	1	-	-		Lasiodiplodia	1	1	-	-
								Botryosphaeria-clade	1	1	1	-		Botryosphaeria-clade	1	1	1	-
								Neofusicoccum	1	1	1	1		Neofusicoccum	1	1	1	1
								S15	Eutiarosporella	Diplodia	Lasiodiplodia	Botryosphaeria-clade		S15	Eutiarosporella	Diplodia	Lasiodiplodia	Botryosphaeria-clade
								Diplodia	1	-	-	-		Diplodia	1	-	-	-
								Lasiodiplodia	1	1	-	-		Lasiodiplodia	1	1	-	-
								Botryosphaeria-clade	1	1	1	-		Botryosphaeria-clade	1	1	1	-
								Neofusicoccum	1	1	1	1		Neofusicoccum	1	1	1	1
								S16	Eutiarosporella	Diplodia	Lasiodiplodia	Botryosphaeria-clade		S16	Eutiarosporella	Diplodia	Lasiodiplodia	Botryosphaeria-clade
								Diplodia	1	-	-	-		Diplodia	1	-	-	-
								Lasiodiplodia	1	1	-	-		Lasiodiplodia	1	1	-	-
								Botryosphaeria-clade	1	1	1	-		Botryosphaeria-clade	1	1	1	-
								Neofusicoccum	1	1	1	1		Neofusicoccum	1	1	1	1
								S26	Eutiarosporella	Diplodia	Lasiodiplodia	Botryosphaeria-clade		S26	Eutiarosporella	Diplodia	Lasiodiplodia	Botryosphaeria-clade
								Diplodia	1	-	-	-		Diplodia	1	-	-	-
								Lasiodiplodia	1	1	-	-		Lasiodiplodia	1	1	-	-
								Botryosphaeria-clade	1	1	1	-		Botryosphaeria-clade	1	1	1	-
								Neofusicoccum	1	1	1	1		Neofusicoccum	1	1	1	1
								S28	Eutiarosporella	Diplodia	Lasiodiplodia	Botryosphaeria-clade		S28	Eutiarosporella	Diplodia	Lasiodiplodia	Botryosphaeria-clade
								Diplodia	0.06721	-	-	-		Diplodia	0.962	-	-	-
								Lasiodiplodia	0.01503	0.07362	-	-		Lasiodiplodia	0.995	0.957	-	-
								Botryosphaeria-clade	0.30963	0.91623	0.99482	-		Botryosphaeria-clade	0.84	0.135	0.015	-
								Neofusicoccum	0.00045	0.01042	1	0.00045		Neofusicoccum	1	0.993	1	1
								S33	Eutiarosporella	Diplodia	Lasiodiplodia	Botryosphaeria-clade		S33	Eutiarosporella	Diplodia	Lasiodiplodia	Botryosphaeria-clade
								Diplodia	0.0166	-	-	-		Diplodia	0.9917	-	-	-
								Lasiodiplodia	0.0249	0.0064	-	-		Lasiodiplodia	0.9898	0.9966	-	-
								Botryosphaeria-clade	0.0383	0.1359	1	-		Botryosphaeria-clade	0.9866	0.9152	0.0286	-
								Neofusicoccum	0.0026	0.0073	0.9993	0.5		Neofusicoccum	0.9986	0.9948	0.0011	0.5819
								S41	Eutiarosporella	Diplodia	Lasiodiplodia	Botryosphaeria-clade		S41	Eutiarosporella	Diplodia	Lasiodiplodia	Botryosphaeria-clade
								Diplodia	1	-	-	-		Diplodia	1	-	-	-
								Lasiodiplodia	1	1	-	-		Lasiodiplodia	1	1	-	-
								Botryosphaeria-clade	1	1	1	-		Botryosphaeria-clade	1	1	1	-
								Neofusicoccum	1	1	1	1		Neofusicoccum	1	1	1	1
								S51	Eutiarosporella	Diplodia	Lasiodiplodia	Botryosphaeria-clade		S51	Eutiarosporella	Diplodia	Lasiodiplodia	Botryosphaeria-clade
								Diplodia	1	-	-	-		Diplodia	1	-	-	-
								Lasiodiplodia	1	1	-	-		Lasiodiplodia	1	1	-	-
								Botryosphaeria-clade	1	1	1	-		Botryosphaeria-clade	1	1	1	-
								Neofusicoccum	1	1	1	1		Neofusicoccum	1	1	1	1
								S53	Eutiarosporella	Diplodia	Lasiodiplodia	Botryosphaeria-clade		S53	Eutiarosporella	Diplodia	Lasiodiplodia	Botryosphaeria-clade
								Diplodia	0.31868	-	-	-		Diplodia	0.83	-	-	-
								Lasiodiplodia	0.01237	0.00336	-	-		Lasiodiplodia	1	1	-	-
								Botryosphaeria-clade	0.02343	0.00707	1	-		Botryosphaeria-clade	0.99	1	1	-
								Neofusicoccum	0.00127	0.00021	0.7854	0.7674		Neofusicoccum	1	1	0.32	0.36
								S54	Eutiarosporella	Diplodia	Lasiodiplodia	Botryosphaeria-clade		S54	Eutiarosporella	Diplodia	Lasiodiplodia	Botryosphaeria-clade
								Diplodia	1	-	-	-		Diplodia	1	-	-	-
								Lasiodiplodia	1	1	-	-		Lasiodiplodia	1	1	-	-
								Botryosphaeria-clade	1	1	1	-		Botryosphaeria-clade	1	1	1	-
[truncated: 91 more rows]
